# Supplementary material for: Animal invaders threaten protected areas worldwide
Source: Nat Commun. 2020 Jun 8;11:2892. doi: 10.1038/s41467-020-16719-2 (PMC7280267; doi:10.1038/s41467-020-16719-2)
Supplement: Supplementary file 4 — Supplementary Data 1 [file 41467_2020_16719_MOESM4_ESM.xlsx]

## Sheet: Data 1
Taxa	Species	GBIF	ALA	Arctos	CBIF	EUNIS	HerpNET	iNaturalist	NMNH	NCMNS	SpeciesLink	USGS	Vertnet	ORNIS	GAVIA	BLINS	Other references
GBIF: Global Biodiversity Information Facility (http://www.gbif.org/), ALA: Atlas of Living Australia (http://www.ala.org.au/), Arctos: Multi-Institution, Multi-Collection Museum Database (http://arctos.database.museum/), CBIF: Canadian Biodiversity Information Facility (http://www.cbif.gc.ca/), EUNIS: European Environment Agency (http://eunis.eea.europa.eu/), HerpNET (the original HerpNET2 websi…
Amphibian	Alytes obstetricans	+	-	+	-	+	+	+	-	+	-	+	+	-	-	-
Amphibian	Ambystoma tigrinum	+	+	+	-	-	+	+	-	+	-	+	+	-	-	-
Amphibian	Amietophrynus gutturalis	+	-	-	-	-	+	+	-	-	-	-	+	-	-	-
Amphibian	Amietophrynus regularis	+	-	-	-	-	+	+	-	-	-	-	+	-	-	-
Amphibian	Anaxyrus americanus	+	-	+	-	-	+	+	-	+	+	-	+	-	-	-
Amphibian	Aneides vagrans	+	-	+	-	-	+	+	-	-	-	-	+	-	-	-
Amphibian	Bombina bombina	+	-	+	-	+	+	+	-	-	-	-	+	-	-	-
Amphibian	Bombina variegata	+	-	+	-	+	+	+	-	-	-	-	+	-	-	-
Amphibian	Bufo bufo	+	-	-	-	-	-	-	-	-	-	-	-	-	-	-	945
Amphibian	Bufo gargarizans	+	-	+	-	-	+	+	-	-	-	-	+	-	-	-
Amphibian	Bufo japonicus	+	-	-	-	-	+	+	-	-	-	-	+	-	-	-
Amphibian	Bufo mauritanicus	+	-	+	-	+	+	-	-	-	-	-	+	-	-	-
Amphibian	Bufotes balearicus	+	-	-	-	-	-	-	-	-	-	-	-	-	-	-	102
Amphibian	Dendrobates auratus	+	-	+	-	-	+	+	-	-	-	+	+	-	-	-
Amphibian	Desmognathus fuscus	+	+	+	-	-	+	+	-	-	-	-	+	-	-	-
Amphibian	Desmognathus monticola	+	-	-	-	-	-	-	-	-	-	-	-	-	-	-	951
Amphibian	Desmognathus quadramaculatus	+	-	+	-	-	+	+	-	+	-	+	+	-	-	-
Amphibian	Discoglossus pictus	+	-	+	-	+	+	+	-	-	+	-	+	-	-	-
Amphibian	Duttaphrynus melanostictus	+	-	-	-	-	+	+	-	-	-	-	+	-	-	-	123
Amphibian	Eleutherodactylus coqui	+	-	+	-	-	+	+	-	-	-	+	+	-	-	-	104
Amphibian	Eleutherodactylus cystignathoides	+	-	+	-	-	+	+	-	-	-	-	+	-	-	-
Amphibian	Eleutherodactylus planirostris	+	-	-	+	-	+	+	-	+	-	+	+	-	-	-	121128129
Amphibian	Engystomops pustulosus	+	-	+	-	-	+	+	-	-	-	-	+	-	-	-
Amphibian	Euphlyctis ehrenbergii	+	-	+	-	-	+	+	-	-	-	-	+	-	-	-
Amphibian	Eurycea cirrigera	+	-	+	-	-	+	+	-	-	-	-	+	-	-	-
Amphibian	Fejervarya cancrivora	+	-	+	-	-	+	-	-	-	-	-	+	-	-	-
Amphibian	Fejervarya limnocharis	+	-	+	-	-	+	+	-	-	-	-	+	-	-	-	169
Amphibian	Gastrophryne carolinensis	+	-	+	+	-	+	+	-	-	-	-	+	-	-	-
Amphibian	Glandirana rugosa	+	-	-	-	-	+	+	-	-	-	-	+	-	-	-
Amphibian	Hoplobatrachus rugulosus	+	-	+	-	-	+	+	-	-	-	-	+	-	-	-	1
Amphibian	Hoplobatrachus tigerinus	+	-	+	-	-	+	+	-	-	-	-	+	-	-	-
Amphibian	Hyla cinerea	+	-	+	+	-	+	+	+	+	-	+	+	-	-	-
Amphibian	Hyla intermedia	+	-	+	-	+	+	+	-	-	-	-	+	-	-	-
Amphibian	Hyla japonica	+	-	+	-	-	+	+	-	-	-	-	+	-	-	-
Amphibian	Hyla meridionalis	+	-	+	-	+	+	+	-	-	+	-	+	-	-	-	2
Amphibian	Hyla squirella	+	-	+	+	-	+	+	-	-	-	-	+	-	-	-
Amphibian	Hylarana erythraea	+	-	-	-	-	+	+	-	-	-	-	+	-	-	-	1
Amphibian	Hylarana guentheri	+	-	-	-	-	+	+	-	-	-	-	+	-	-	-	135136
Amphibian	Ichthyosaura alpestris	+	-	-	-	-	+	+	-	-	-	-	+	-	-	-	3
Amphibian	Ingerophrynus biporcatus	+	-	-	-	-	+	+	-	-	-	-	+	-	-	-
Amphibian	Kaloula pulchra	+	+	+	-	-	+	+	-	-	-	-	+	-	-	-	1,4-6,168
Amphibian	Limnodynastes dorsalis	+	+	+	-	-	+	-	-	-	-	-	+	-	-	-
Amphibian	Limnodynastes tasmaniensis	+	+	+	-	-	+	+	-	-	-	-	+	-	-	-
Amphibian	Lissotriton helveticus	+	-	-	-	-	+	+	-	-	-	-	+	-	-	-
Amphibian	Lissotriton montandoni	+	-	-	-	-	+	+	-	-	-	-	+	-	-	-
Amphibian	Lissotriton vulgaris	+	-	-	-	-	+	+	-	-	-	-	+	-	-	-	7
Amphibian	Lithobates heckscheri	+	-	-	-	-	-	-	-	-	-	-	-	-	-	-	307
Amphibian	Litoria aurea	+	+	+	-	-	+	+	-	-	-	+	+	-	-	-	8,9
Amphibian	Litoria cyclorhyncha	+	+	-	-	-	+	+	-	-	-	-	+	-	-	-
Amphibian	Litoria dentata	+	-	-	-	-	-	-	-	-	-	-	-	-	-	-	946
Amphibian	Litoria ewingii	+	+	+	-	-	+	+	-	-	-	-	+	-	-	-
Amphibian	Litoria fallax	+	+	+	-	-	+	+	-	-	-	-	+	-	-	-
Amphibian	Litoria raniformis	+	+	-	-	-	+	+	-	-	-	-	+	-	-	-
Amphibian	Microhyla fissipes	+	-	-	-	-	+	+	-	-	-	-	+	-	-	-	137-139
Amphibian	Necturus maculosus	+	-	+	-	-	+	+	-	-	-	-	+	-	-	-
Amphibian	Ommatotriton ophryticus	+	-	-	-	-	+	+	-	-	-	-	+	-	-	-	140
Amphibian	Osteopilus septentrionalis	+	-	+	+	-	+	+	-	+	-	+	+	-	-	-
Amphibian	Pelophylax bedriagae	+	-	-	-	-	+	+	-	-	-	-	+	-	-	-	10142
Amphibian	Pelophylax esculentus	+	-	-	-	-	+	+	-	-	-	-	-	-	-	-
Amphibian	Pelophylax kurtmuelleri	+	-	-	-	-	+	+	-	-	-	-	-	-	-	-
Amphibian	Pelophylax lessonae	+	-	-	-	-	+	+	-	-	-	-	+	-	-	-
Amphibian	Pelophylax nigromaculatus	+	-	-	-	-	+	+	-	-	-	-	+	-	-	-
Amphibian	Pelophylax perezi	+	-	-	-	-	+	+	-	-	-	-	+	-	-	-
Amphibian	Pelophylax ridibundus	+	-	-	-	-	+	+	-	-	-	-	+	-	-	-
Amphibian	Pelophylax saharicus	+	-	-	-	-	+	+	-	-	-	-	-	-	-	-
Amphibian	Pipa parva	+	-	-	-	-	+	+	-	-	-	-	+	-	-	-
Amphibian	Plethodon cinereus	+	-	+	-	-	+	+	-	-	+	-	+	-	-	-
Amphibian	Pleurodema brachyops	+	-	+	-	-	+	+	-	-	+	-	+	-	-	-
Amphibian	Polypedates leucomystax	+	-	+	-	-	+	+	-	-	-	-	+	-	-	-
Amphibian	Polypedates megacephalus	+	-	-	-	-	+	+	-	-	-	-	+	-	-	-
Amphibian	Pseudacris regilla	+	-	+	+	-	+	+	-	-	-	-	+	-	-	-
Amphibian	Pseudotriton ruber	+	-	-	-	-	-	-	-	-	-	-	-	-	-	-
Amphibian	Ptychadena mascareniensis	+	-	+	-	-	+	+	-	-	-	-	+	-	-	-
Amphibian	Rana aurora	+	-	+	-	-	+	+	-	-	-	-	+	-	-	-
Amphibian	Rana berlandieri	+	-	+	-	-	+	-	-	-	-	-	+	-	-	-
Amphibian	Rana catesbeiana	+	-	+	-	-	+	-	+	+	+	-	+	-	-	-	1,12-16,144
Amphibian	Rana clamitans	+	-	+	-	-	+	-	+	+	-	-	+	-	-	-
Amphibian	Rana draytonii	+	-	+	-	-	+	+	-	-	-	-	+	-	-	-
Amphibian	Rana grylio	+	-	+	-	-	+	-	-	-	-	-	+	-	-	-
Amphibian	Rana japonica	+	-	+	-	-	+	+	-	-	-	-	+	-	-	-
Amphibian	Rana pipiens	+	-	+	-	-	+	-	-	-	-	-	+	-	-	-
Amphibian	Rana septentrionalis	+	-	+	-	-	+	-	-	-	-	-	+	-	-	-
Amphibian	Rana sphenocephala	+	-	+	-	-	+	-	-	-	-	-	+	-	-	-
Amphibian	Rana sylvatica	+	-	+	-	-	+	-	-	-	-	-	+	-	-	-
Amphibian	Rana temporaria	+	-	+	-	+	+	+	-	-	-	-	+	-	-	-
Amphibian	Rhacophorus arboreus	+	-	-	-	-	+	+	-	-	-	-	+	-	-	-
Amphibian	Rhinella marina	+	+	-	-	-	+	+	-	+	+	-	+	-	-	-
Amphibian	Scinax cuspidatus	+	-	-	-	-	-	-	-	-	-	-	-	-	-	-
Amphibian	Scinax perpusillus	+	-	-	-	-	-	-	-	-	-	-	-	-	-	-
Amphibian	Scinax quinquefasciatus	+	-	+	-	-	+	+	-	-	-	-	+	-	-	-
Amphibian	Scinax ruber	+	-	+	-	-	+	+	-	-	+	-	+	-	-	-
Amphibian	Scinax xsignatus	+	-	-	-	-	-	-	-	-	-	-	-	-	-	-
Amphibian	Speleomantes italicus	+	-	-	-	+	+	-	-	-	-	-	+	-	-	-
Amphibian	Strongylopus grayii	+	-	+	-	-	+	+	-	-	-	-	+	-	-	-
Amphibian	Taricha granulosa	+	-	-	-	-	-	-	-	-	-	-	-	-	-	-	950
Amphibian	Triturus carnifex	+	-	+	-	+	+	+	-	-	-	-	+	-	-	-
Amphibian	Triturus marmoratus	+	-	+	-	+	+	+	-	-	-	-	+	-	-	-
Amphibian	Xenopus laevis	+	-	+	-	-	+	+	-	-	-	+	+	-	-	-	17130
Reptile	Acrochordus javanicus	+	+	-	-	-	+	-	-	-	-	-	+	-	-	-
Reptile	Actinemys marmorata	+	-	-	-	-	+	+	-	-	-	-	+	-	-	-
Reptile	Afrogecko porphyreus	+	-	-	-	-	-	-	-	-	-	-	-	-	-	-	147
Reptile	Agama agama	+	-	+	-	-	+	+	-	+	-	-	+	-	-	-
Reptile	Ameiva ameiva	+	-	+	-	-	+	+	-	-	+	-	+	-	-	-
Reptile	Amphiesma vibakari	+	-	+	-	-	+	+	-	-	-	-	+	-	-	-
Reptile	Amphisbaena fuliginosa	+	-	-	-	-	-	-	-	-	-	-	-	-	-	-	148
Reptile	Amyda cartilaginea	+	-	-	-	-	+	+	-	-	-	-	+	-	-	-	141
Reptile	Anguis fragilis	+	-	+	-	+	+	+	-	-	-	-	+	-	-	-
Reptile	Anolis carolinensis	+	-	+	-	-	+	+	-	+	-	-	+	-	-	-
Reptile	Anolis chlorocyanus	+	-	+	-	-	+	+	-	-	-	-	+	-	-	-
Reptile	Anolis cybotes	+	-	+	-	-	+	+	-	-	-	-	+	-	-	-
Reptile	Anolis distichus	+	-	+	-	-	+	+	-	-	-	-	+	-	-	-
Reptile	Anolis equestris	+	-	+	-	-	+	+	-	-	-	-	+	-	-	-
Reptile	Anolis porcatus	+	-	-	-	-	+	-	-	-	-	-	+	-	-	-	93-95
Reptile	Anolis sagrei	+	-	+	-	-	+	+	-	+	-	-	+	-	-	-
Reptile	Apalone ferox	+	-	+	-	-	+	+	-	-	-	-	+	-	-	-
Reptile	Apalone spinifera	+	-	+	-	-	+	+	-	+	-	+	+	-	-	-
Reptile	Aspidoscelis neomexicana	+	-	+	-	-	+	+	-	-	-	-	+	-	-	-
Reptile	Aspidoscelis velox	+	-	+	-	-	+	+	-	-	-	-	+	-	-	-
Reptile	Basiliscus vittatus	+	-	+	-	-	+	+	-	-	-	-	+	-	-	-
Reptile	Blanus cinereus	+	-	-	-	-	-	-	-	-	-	-	-	-	-	-	149
Reptile	Boa constrictor	+	-	+	-	-	+	+	-	-	+	-	+	-	-	-	131
Reptile	Boiga irregularis	+	+	+	-	-	+	+	-	-	-	-	+	-	-	-
Reptile	Caiman crocodilus	+	-	+	-	-	+	+	-	-	+	+	+	-	-	-
Reptile	Calotes mystaceus	+	-	+	-	-	+	+	-	-	-	-	+	-	-	-
Reptile	Calotes versicolor	+	+	+	-	-	+	+	-	-	-	-	+	-	-	-	19-32,126-127
Reptile	Chalcides ocellatus	+	-	+	-	+	+	+	-	-	-	-	+	-	-	-	90-92
Reptile	Chamaeleo africanus	+	-	+	-	-	+	+	-	-	-	-	+	-	-	-
Reptile	Chamaeleo calyptratus	+	-	+	-	-	+	+	-	-	-	-	+	-	-	-
Reptile	Chamaeleo chamaeleon	+	-	+	-	+	+	+	-	-	-	-	+	-	-	-
Reptile	Chelodina longicollis	+	+	-	-	-	+	+	-	-	-	-	+	-	-	-
Reptile	Chelonoidis carbonarius	+	-	-	-	-	+	-	-	-	-	-	-	-	-	-
Reptile	Chelonoidis denticulata	+	-	-	-	-	+	+	-	-	-	-	+	-	-	-
Reptile	Chelydra serpentina	+	+	+	-	-	+	+	+	+	-	+	+	-	-	-
Reptile	Chersina angulata	+	-	-	-	-	+	+	-	-	-	-	+	-	-	-
Reptile	Chlamydosaurus kingii	+	+	+	-	-	+	+	-	-	-	-	+	-	-	-
Reptile	Chondrodactylus bibronii	+	-	-	-	-	+	+	-	-	-	-	+	-	-	-
Reptile	Chrysemys dorsalis	+	-	-	-	-	+	+	-	-	-	-	+	-	-	-	113
Reptile	Chrysemys picta	+	-	+	-	-	+	+	+	+	-	+	+	-	-	-	126
Reptile	Cnemidophorus lemniscatus	+	-	+	-	-	+	+	-	-	+	-	+	-	-	-
Reptile	Crotalus atrox	+	-	-	-	-	-	-	-	-	-	-	-	-	-	-	953
Reptile	Crotalus viridis	+	-	-	-	-	-	-	-	+	-	-	-	-	-	-
Reptile	Crotaphytus collaris	+	-	-	-	-	-	-	-	-	-	-	-	-	-	-
Reptile	Cryptoblepharus plagiocephalus	+	+	+	-	-	+	+	-	-	-	-	+	-	-	-
Reptile	Cryptoblepharus virgatus	+	+	+	-	-	+	+	-	-	-	-	+	-	-	-
Reptile	Ctenosaura hemilopha	+	-	+	-	-	+	+	-	-	-	-	+	-	-	-
Reptile	Ctenosaura pectinata	+	-	+	-	-	+	+	-	-	-	-	+	-	-	-
Reptile	Ctenosaura similis	+	-	+	-	-	+	+	-	-	-	-	+	-	-	-	18145
Reptile	Cuora amboinensis	+	-	-	-	-	-	-	-	-	-	-	-	-	-	-
Reptile	Cuora flavomarginata	+	-	+	-	-	+	+	-	-	-	-	+	-	-	-
Reptile	Cyclura nubila	+	-	-	-	-	+	+	-	-	-	-	+	-	-	-
Reptile	Cyrtopodion scabrum	+	-	+	-	-	+	+	-	-	-	-	+	-	-	-
Reptile	Elaphe climacophora	+	-	+	-	-	+	-	-	-	-	-	+	-	-	-
Reptile	Elgaria multicarinata	+	-	+	-	-	+	+	-	-	-	-	+	-	-	-
Reptile	Emoia cyanura	+	-	-	-	-	-	-	-	-	-	-	-	-	-	-	957
Reptile	Emoia impar	+	-	-	-	-	-	-	-	-	-	-	-	-	-	-	958-959
Reptile	Emydura macquarii	+	+	-	-	-	+	+	-	-	-	-	+	-	-	-
Reptile	Emys orbicularis	+	-	+	-	+	+	+	-	-	-	-	+	-	-	-
Reptile	Eutropis multifasciata	+	+	+	-	-	+	+	-	-	-	-	+	-	-	-	22,26-31,34,111-112
Reptile	Furcifer oustaleti	+	-	-	-	-	+	+	-	-	-	-	+	-	-	-	109-110
Reptile	Gehyra mutilata	+	-	-	-	-	-	-	-	-	-	-	-	-	-	-	151-155
Reptile	Gehyra oceanica	+	-	-	-	-	-	-	-	-	-	-	-	-	-	-
Reptile	Gekko gecko	+	-	+	-	-	+	+	-	+	-	-	+	-	-	-	18
Reptile	Gekko hokouensis	+	-	-	-	-	+	-	-	-	-	-	+	-	-	-
Reptile	Gonatodes albogularis	+	-	+	-	-	+	+	-	+	+	-	+	-	-	-
Reptile	Gonatodes caudiscutatus	+	-	-	-	-	+	-	-	-	-	-	+	-	-	-
Reptile	Gonatodes vittatus	+	-	+	-	-	+	+	-	-	-	-	+	-	-	-
Reptile	Graptemys geographica	+	-	-	-	-	+	+	-	+	-	+	+	-	-	-
Reptile	Graptemys pseudogeographica	+	-	+	-	-	+	+	-	-	-	-	+	-	-	-
Reptile	Hemidactylus angulatus	+	-	-	-	-	-	-	-	-	-	-	-	-	-	-	156-158,955-956
Reptile	Hemidactylus brookii	+	-	-	-	-	+	-	-	-	-	-	-	-	-	-	89143
Reptile	Hemidactylus flaviviridis	+	-	+	-	-	+	+	-	-	-	-	+	-	-	-
Reptile	Hemidactylus frenatus	+	+	+	-	-	+	+	-	+	-	-	+	-	-	-	18,35-37,107,122
Reptile	Hemidactylus garnotii	+	+	+	-	-	+	+	-	-	-	-	+	-	-	-	18118
Reptile	Hemidactylus mabouia	+	-	-	-	-	-	-	-	-	-	-	-	-	-	-	159-163,952
Reptile	Hemidactylus mercatorius	+	-	-	-	-	+	+	-	-	-	-	+	-	-	-
Reptile	Hemidactylus parvimaculatus	+	-	-	-	-	-	-	-	-	-	-	-	-	-	-	308
Reptile	Hemidactylus platyurus	+	-	+	-	-	+	+	-	-	-	-	+	-	-	-	18
Reptile	Hemidactylus turcicus	+	-	+	-	+	+	+	-	+	-	-	+	-	-	-	18117
Reptile	Hemiphyllodactylus typus	+	-	+	-	-	+	-	-	-	-	-	+	-	-	-	38
Reptile	Hemorrhois algirus	+	-	-	-	-	+	-	-	-	-	-	+	-	-	-
Reptile	Hemorrhois hippocrepis	+	-	-	-	+	+	+	-	-	-	-	+	-	-	-	97
Reptile	Hierophis viridiflavus	+	-	-	-	+	+	+	-	-	-	-	+	-	-	-
Reptile	Iguana iguana	+	-	+	-	-	+	+	-	-	+	-	+	-	-	-	18106108
Reptile	Kinixys belliana	+	-	+	-	-	+	+	-	-	-	-	+	-	-	-
Reptile	Lacerta bilineata	+	-	-	-	+	+	+	-	-	-	-	+	-	-	-
Reptile	Lamprolepis smaragdina	+	-	+	-	-	+	+	-	-	-	-	+	-	-	-
Reptile	Lampropeltis californiae	+	-	-	-	-	+	+	-	-	-	-	+	-	-	-	101
Reptile	Lampropholis delicata	+	+	+	-	-	+	+	-	-	-	-	+	-	-	-	9,39,40
Reptile	Leiocephalus carinatus	+	-	-	-	-	+	+	-	-	-	-	+	-	-	-	18
Reptile	Leiocephalus schreibersi	+	-	-	-	-	+	-	-	-	-	-	+	-	-	-
Reptile	Leioheterodon madagascariensis	+	-	-	-	-	+	+	-	-	-	-	+	-	-	-
Reptile	Leiolepis belliana	+	-	+	-	-	+	-	-	-	-	-	+	-	-	-
Reptile	Liolaemus wiegmannii	+	-	+	-	-	+	+	-	-	-	-	+	-	-	-
Reptile	Lipinia noctua	+	-	+	-	-	+	+	-	-	-	-	+	-	-	-
Reptile	Lissemys punctata	+	-	+	-	-	+	+	-	-	-	-	+	-	-	-	41
Reptile	Lophognathus temporalis	+	+	-	-	-	+	+	-	-	-	-	+	-	-	-
Reptile	Lycodon aulicus	+	-	+	-	-	+	+	-	-	-	-	+	-	-	-
Reptile	Lycodon capucinus	+	-	-	-	-	-	-	-	-	-	-	-	-	-	-	150
Reptile	Lygodactylus capensis	+	-	+	-	-	+	+	-	-	-	-	+	-	-	-
Reptile	Lygosoma bowringii	+	+	+	-	-	+	+	-	-	-	-	+	-	-	-
Reptile	Macrochelys temminckii	+	-	-	-	-	-	-	-	-	-	-	-	-	-	-	307
Reptile	Macroprotodon brevis	+	-	-	-	-	-	-	-	-	-	-	-	-	-	-	164
Reptile	Macroprotodon cucullatus	+	-	+	-	+	+	+	-	-	-	-	+	-	-	-
Reptile	Mauremys leprosa	+	-	+	-	+	+	+	-	-	-	-	+	-	-	-	102
Reptile	Mauremys reevesii	+	-	+	-	-	+	+	-	-	-	-	+	-	-	-
Reptile	Mediodactylus kotschyi	+	-	+	-	-	+	-	-	-	-	-	+	-	-	-
Reptile	Melanochelys trijuga	+	-	-	-	-	+	+	-	-	-	-	+	-	-	-
Reptile	Myuchelys latisternum	+	-	-	-	-	+	+	-	-	-	-	-	-	-	-
Reptile	Nactus pelagicus	+	-	-	-	-	-	-	-	-	-	-	-	-	-	-	165954
Reptile	Naja kaouthia	+	-	+	-	-	+	+	-	-	-	-	+	-	-	-
Reptile	Natrix maura	+	-	+	-	+	+	+	-	-	-	-	+	-	-	-
Reptile	Natrix tessellata	+	-	+	-	+	+	+	-	-	-	-	+	-	-	-
Reptile	Nerodia fasciata	+	-	+	-	-	+	+	+	-	-	-	+	-	-	-
Reptile	Nerodia sipedon	+	-	+	-	-	+	+	-	-	-	-	+	-	-	-
Reptile	Notechis scutatus	+	+	+	-	-	+	+	-	-	-	-	+	-	-	-
Reptile	Opheodrys aestivus	+	-	-	-	-	-	-	-	-	-	-	-	-	-	-	166
Reptile	Orthriophis taeniurus	+	-	-	-	-	+	-	-	-	-	-	+	-	-	-
Reptile	Pantherophis alleghaniensis	+	-	-	-	-	-	-	-	-	-	-	-	-	-	-
Reptile	Pantherophis guttatus	+	-	-	-	-	+	+	-	-	-	-	+	-	-	-
Reptile	Pareas margaritophorus	+	-	-	-	-	-	-	-	-	-	-	-	-	-	-	309
Reptile	Pelodiscus sinensis	+	-	+	-	-	+	+	-	-	-	+	+	-	-	-	20-26,42-72,98,173,175,682
Reptile	Pelusios castaneus	+	-	+	-	-	+	-	-	-	-	-	+	-	-	-
Reptile	Pelusios subniger	+	-	-	-	-	+	+	-	-	-	-	+	-	-	-
Reptile	Phelsuma dubia	+	-	+	-	-	+	-	-	-	-	-	+	-	-	-
Reptile	Phelsuma lineata	+	-	+	-	-	+	+	-	-	-	-	+	-	-	-
Reptile	Phrynosoma cornutum	+	-	+	-	-	+	+	-	+	-	-	+	-	-	-	18
Reptile	Phyllodactylus reissii	+	-	+	-	-	+	-	-	-	-	-	-	-	-	-
Reptile	Physignathus lesueurii	+	-	+	-	-	+	-	-	-	-	-	+	-	-	-
Reptile	Plestiodon inexpectatus	+	-	+	-	-	+	+	-	-	-	-	+	-	-	-	96
Reptile	Podarcis muralis	+	-	+	-	+	+	+	-	-	-	-	+	-	-	-	73
Reptile	Podarcis siculus	+	-	-	-	-	+	-	-	-	-	-	+	-	-	-	99,124-125
Reptile	Podarcis vaucheri	+	-	+	-	+	+	+	-	-	-	-	+	-	-	-
Reptile	Podocnemis expansa	+	-	-	-	-	+	+	-	-	+	-	+	-	-	-
Reptile	Podocnemis vogli	+	-	-	-	-	+	+	-	-	+	-	+	-	-	-
Reptile	Protobothrops mucrosquamatus	+	-	-	-	-	+	+	-	-	-	-	+	-	-	-	19,23,26,27,46-48,56,58,59,61,62,65,67,70,74-76,171
Reptile	Psammodromus algirus	+	-	+	-	+	+	+	-	-	-	-	+	-	-	-
Reptile	Psammodromus hispanicus	+	-	+	-	+	+	+	-	-	-	-	+	-	-	-
Reptile	Pseudemys concinna	+	-	+	-	-	+	+	-	-	-	-	+	-	-	-
Reptile	Pseudemys nelsoni	+	-	+	-	-	+	+	-	-	-	-	+	-	-	-
Reptile	Pseudemys rubriventris	+	-	-	-	-	-	-	-	-	-	-	-	-	-	-
Reptile	Python molurus	+	-	+	-	-	+	+	-	-	-	-	+	-	-	-	77, 170
Reptile	Python sebae	+	-	-	-	-	+	+	-	-	-	-	+	-	-	-
Reptile	Ramphotyphlops braminus	+	+	+	-	-	+	+	-	-	-	-	+	-	-	-	5,33,78,79,100,105,119
Reptile	Rhinechis scalaris	+	-	-	-	-	+	+	-	-	-	-	-	-	-	-
Reptile	Salvator merianae	+	-	-	-	-	+	+	-	-	-	-	-	-	-	-	114-115
Reptile	Sceloporus occidentalis	+	-	+	-	-	+	+	-	-	-	-	+	-	-	-
Reptile	Sceloporus undulatus	+	+	+	-	-	+	+	-	-	-	-	+	-	-	-
Reptile	Sphaerodactylus argus	+	-	-	-	-	+	+	-	-	-	-	+	-	-	-
Reptile	Sphaerodactylus elegans	+	-	-	-	-	+	+	-	-	-	-	+	-	-	-	18
Reptile	Stellagama stellio	+	-	-	-	-	+	+	-	-	-	-	-	-	-	-	103
Reptile	Stigmochelys pardalis	+	-	-	-	-	+	+	-	-	-	-	+	-	-	-
Reptile	Storeria dekayi	+	-	+	-	-	+	+	-	-	-	-	+	-	-	-
Reptile	Tantilla melanocephala	+	-	-	-	-	-	-	-	-	-	-	-	-	-	-	167
Reptile	Tarentola annularis	+	-	+	-	-	+	+	-	-	-	-	+	-	-	-	18
Reptile	Tarentola mauritanica	+	-	+	-	+	+	+	-	-	-	-	+	-	-	-	80
Reptile	Telescopus fallax	+	-	-	-	+	+	+	-	-	-	-	+	-	-	-
Reptile	Testudo graeca	+	-	+	-	+	+	+	-	-	-	-	+	-	-	-
Reptile	Testudo hermanni	+	-	+	-	+	+	+	-	-	-	-	+	-	-	-	41
Reptile	Testudo marginata	+	-	-	-	+	+	+	-	-	-	-	+	-	-	-
Reptile	Thamnophis brachystoma	+	-	+	-	-	+	+	-	-	-	-	+	-	-	-
Reptile	Tiliqua rugosa	+	+	-	-	-	+	+	-	-	-	-	+	-	-	-
Reptile	Tiliqua scincoides	+	+	+	-	-	+	+	-	-	-	-	+	-	-	-
Reptile	Timon lepidus	+	-	-	-	+	+	+	-	-	-	-	+	-	-	-
Reptile	Trachemys scripta	+	+	+	-	+	+	+	-	+	-	+	+	-	-	-	81-88,120,132,134,146
Reptile	Trachylepis aurata	+	-	-	-	-	-	-	-	-	-	-	-	-	-	-
Reptile	Trachylepis quinquetaeniata	+	-	+	-	-	+	+	-	-	-	-	+	-	-	-	116
Reptile	Tupinambis teguixin	+	-	+	-	-	+	+	-	-	+	-	+	-	-	-
Reptile	Uta stansburiana	+	-	+	-	-	+	+	-	-	-	-	+	-	-	-
Reptile	Varanus gouldii	+	+	+	-	-	+	+	-	-	-	-	+	-	-	-
Reptile	Varanus indicus	+	+	+	-	-	+	+	-	-	-	-	+	-	-	-
Reptile	Varanus niloticus	+	-	+	-	-	+	+	-	-	-	-	+	-	-	-
Reptile	Varanus rosenbergi	+	+	-	-	-	+	+	-	-	-	-	+	-	-	-
Reptile	Vipera aspis	+	-	+	-	+	+	+	-	-	-	-	+	-	-	-
Reptile	Xenochrophis vittatus	+	-	-	-	-	+	-	-	-	-	-	+	-	-	-	133
Reptile	Zamenis longissimus	+	-	-	-	+	+	+	-	-	-	-	+	-	-	-
Bird	Accipiter gentilis	-	-	-	-	-	-	-	-	-	-	-	-	-	+	+
Bird	Acridotheres albocinctus	-	-	-	-	-	-	-	-	-	-	-	-	-	+	+
Bird	Acridotheres cinereus	-	-	-	-	-	-	-	-	-	-	-	-	-	+	+
Bird	Acridotheres cristatellus	+	-	+	+	-	-	+	-	-	-	-	+	+	+	+
Bird	Acridotheres fuscus	-	-	-	-	-	-	-	-	-	-	-	-	-	+	+
Bird	Acridotheres ginginianus	-	-	-	-	-	-	-	-	-	-	-	-	-	+	+
Bird	Acridotheres grandis	-	-	-	-	-	-	-	-	-	-	-	-	-	+	+
Bird	Acridotheres javanicus	-	-	-	-	-	-	-	-	-	-	-	-	-	+	+
Bird	Acridotheres tristis	-	-	-	-	-	-	-	-	-	-	-	-	-	+	+
Bird	Agapornis canus	-	-	-	-	-	-	-	-	-	-	-	-	-	+	+
Bird	Agapornis fischeri	+	+	-	-	-	-	+	-	-	-	-	+	+	+	+
Bird	Agapornis lilianae	-	-	-	-	-	-	-	-	-	-	-	-	-	+	+
Bird	Agapornis personatus	+	+	-	-	-	-	+	-	-	-	-	+	+	+	+
Bird	Agapornis roseicollis	+	+	-	-	-	-	+	-	-	-	-	+	+	+	+
Bird	Aix galericulata	-	-	-	-	-	-	-	-	-	-	-	-	-	+	+
Bird	Aix sponsa	-	-	-	-	-	-	-	-	-	-	-	-	-	+	+
Bird	Alauda arvensis	-	-	-	-	-	-	-	-	-	-	-	-	-	+	+
Bird	Alcippe morrisonia	-	-	-	-	-	-	-	-	-	-	-	-	-	+	+
Bird	Alectoris barbara	-	-	-	-	-	-	-	-	-	-	-	-	-	+	+
Bird	Alectoris chukar	+	-	+	+	+	-	+	-	-	-	-	+	+	+	+	245-256
Bird	Alectoris graeca	-	-	-	-	-	-	-	-	-	-	-	-	-	+	+
Bird	Alectura lathami	-	-	-	-	-	-	-	-	-	-	-	-	-	+	+
Bird	Alopochen aegyptiaca	-	-	-	-	-	-	-	-	-	-	-	-	-	+	+
Bird	Amandava amandava	-	-	-	-	-	-	-	-	-	-	-	-	-	+	+
Bird	Amandava formosa	-	-	-	-	-	-	-	-	-	-	-	-	-	+	+
Bird	Amazona aestiva	-	-	-	-	-	-	-	-	-	-	-	-	-	+	+
Bird	Amazona albifrons	-	-	-	-	-	-	-	-	-	-	-	-	-	+	+
Bird	Amazona amazonica	-	-	-	-	-	-	-	-	-	-	-	-	-	+	+
Bird	Amazona autumnalis	-	-	-	-	-	-	-	-	-	-	-	-	-	+	+
Bird	Amazona finschi	-	-	-	-	-	-	-	-	-	-	-	-	-	+	+
Bird	Amazona ochrocephala	-	-	-	-	-	-	-	-	-	-	-	-	-	+	+
Bird	Amazona oratrix	-	-	-	-	-	-	-	-	-	-	-	-	-	+	+
Bird	Amazona ventralis	-	-	-	-	-	-	-	-	-	-	-	-	-	+	+
Bird	Amazona viridigenalis	+	-	+	-	-	-	+	-	-	-	-	+	+	+	+
Bird	Anas acuta	-	-	-	-	-	-	-	-	-	-	-	-	-	+	+
Bird	Anas bahamensis	-	-	-	-	-	-	-	-	-	-	-	-	-	+	+
Bird	Anas clypeata	-	-	-	-	-	-	-	-	-	-	-	-	-	+	+
Bird	Anas melleri	-	-	-	-	-	-	-	-	-	-	-	-	-	+	+
Bird	Anas platyrhynchos	-	-	-	-	-	-	-	-	-	-	-	-	-	+	+
Bird	Anas strepera	-	-	-	-	-	-	-	-	-	-	-	-	-	+	+
Bird	Anser anser	-	-	-	-	-	-	-	-	-	-	-	-	-	+	+
Bird	Anser brachyrhynchus	-	-	-	-	-	-	-	-	-	-	-	-	-	+	+
Bird	Anser cygnoides	-	-	-	-	-	-	-	-	-	-	-	-	-	+	+
Bird	Anser fabalis	-	-	-	-	-	-	-	-	-	-	-	-	-	+	+
Bird	Anser indicus	-	-	-	-	-	-	-	-	-	-	-	-	-	+	+
Bird	Anseranas semipalmata	-	-	-	-	-	-	-	-	-	-	-	-	-	+	+
Bird	Aplonis panayensis	-	-	-	-	-	-	-	-	-	-	-	-	-	+	+
Bird	Ara ararauna	-	-	-	-	-	-	-	-	-	-	-	-	-	+	+
Bird	Ara severus	-	-	-	-	-	-	-	-	-	-	-	-	-	+	+
Bird	Aratinga acuticaudata	-	-	-	-	-	-	-	-	-	-	-	-	-	+	+
Bird	Aratinga canicularis	-	-	-	-	-	-	-	-	-	-	-	-	-	+	+
Bird	Aratinga erythrogenys	-	-	-	-	-	-	-	-	-	-	-	-	-	+	+
Bird	Aratinga holochlora	-	-	-	-	-	-	-	-	-	-	-	-	-	+	+
Bird	Aratinga mitrata	-	-	-	-	-	-	-	-	-	-	-	-	-	+	+
Bird	Aratinga nana	-	-	-	-	-	-	-	-	-	-	-	-	-	+	+
Bird	Aratinga pertinax	-	-	-	-	-	-	-	-	-	-	-	-	-	+	+
Bird	Aratinga weddellii	-	-	-	-	-	-	-	-	-	-	-	-	-	+	+
Bird	Athene noctua	-	-	-	-	-	-	-	-	-	-	-	-	-	+	+
Bird	Aythya ferina	-	-	-	-	-	-	-	-	-	-	-	-	-	+	+
Bird	Babax lanceolatus	-	-	-	-	-	-	-	-	-	-	-	-	-	+	+
Bird	Bambusicola thoracicus	-	-	-	-	-	-	-	-	-	-	-	-	-	+	+
Bird	Barnardius zonarius	-	-	-	-	-	-	-	-	-	-	-	-	-	+	+
Bird	Bonasa bonasia	-	-	-	-	-	-	-	-	-	-	-	-	-	+	+
Bird	Bonasa umbellus	-	-	-	-	-	-	-	-	-	-	-	-	-	+	+
Bird	Bowdleria punctata	-	-	-	-	-	-	-	-	-	-	-	-	-	+	+
Bird	Branta canadensis	-	-	-	-	-	-	-	-	-	-	-	-	-	+	+
Bird	Branta hutchinsii	-	-	-	-	-	-	-	-	-	-	-	-	-	+	+
Bird	Branta leucopsis	-	-	-	-	-	-	-	-	-	-	-	-	-	+	+
Bird	Brotogeris chiriri	-	-	-	-	-	-	-	-	-	-	-	-	-	+	+
Bird	Brotogeris versicolurus	-	-	-	-	-	-	-	-	-	-	-	-	-	+	+
Bird	Bubo bubo	-	-	-	-	-	-	-	-	-	-	-	-	-	+	+
Bird	Bubo virginianus	+	-	+	+	-	-	+	-	-	-	+	+	+	+	+
Bird	Bubulcus ibis	-	-	-	-	-	-	-	-	-	-	-	-	-	+	+
Bird	Cacatua alba	-	-	-	-	-	-	-	-	-	-	-	-	-	+	+
Bird	Cacatua galerita	-	-	-	-	-	-	-	-	-	-	-	-	-	+	+
Bird	Cacatua goffiniana	-	-	-	-	-	-	-	-	-	-	-	-	-	+	+
Bird	Cacatua leadbeateri	-	-	-	-	-	-	-	-	-	-	-	-	-	+	+
Bird	Cacatua roseicapilla	+	-	-	-	-	-	+	-	-	-	-	+	+	+	+
Bird	Cacatua sanguinea	-	-	-	-	-	-	-	-	-	-	-	-	-	+	+
Bird	Cacatua sulphurea	-	-	-	-	-	-	-	-	-	-	-	-	-	+	+
Bird	Cacatua tenuirostris	-	-	-	-	-	-	-	-	-	-	-	-	-	+	+
Bird	Cairina moschata	-	-	-	-	-	-	-	-	-	-	-	-	-	+	+
Bird	Callipepla californica	+	+	+	-	-	-	+	-	-	-	-	+	+	+	+
Bird	Callipepla douglasii	-	-	-	-	-	-	-	-	-	-	-	-	-	+	+
Bird	Callipepla gambelii	+	-	+	-	-	-	+	-	-	-	-	+	+	+	+
Bird	Callipepla squamata	-	-	-	-	-	-	-	-	-	-	-	-	-	+	+
Bird	Callocephalon fimbriatum	-	-	-	-	-	-	-	-	-	-	-	-	-	+	+
Bird	Callonetta leucophrys	-	-	-	-	-	-	-	-	-	-	-	-	-	+	+
Bird	Caloenas nicobarica	-	-	-	-	-	-	-	-	-	-	-	-	-	+	+
Bird	Cardinalis cardinalis	+	-	+	-	-	-	+	-	-	-	-	+	+	+	+
Bird	Carduelis carduelis	-	-	-	-	-	-	-	-	-	-	-	-	-	+	+
Bird	Carduelis chloris	-	-	-	-	-	-	-	-	-	-	-	-	-	+	+
Bird	Carduelis cucullata	-	-	-	-	-	-	-	-	-	-	-	-	-	+	+
Bird	Carduelis flammea	+	-	+	-	+	-	+	-	-	-	-	+	+	+	+	22,69,57,175,179,188-190,261,262,272,273,274,276,277
Bird	Carduelis psaltria	-	-	-	-	-	-	-	-	-	-	-	-	-	+	+
Bird	Carpodacus mexicanus	+	-	+	-	-	-	+	-	-	-	-	+	+	+	+
Bird	Casuarius casuarius	-	-	-	-	-	-	-	-	-	-	-	-	-	+	+
Bird	Cathartes aura	-	-	-	-	-	-	-	-	-	-	-	-	-	+	+
Bird	Cereopsis novaehollandiae	-	-	-	-	-	-	-	-	-	-	-	-	-	+	+
Bird	Cettia cetti	-	-	-	-	-	-	-	-	-	-	-	-	-	+	+
Bird	Cettia diphone	-	-	-	-	-	-	-	-	-	-	-	-	-	+	+
Bird	Chalcophaps indica	-	-	-	-	-	-	-	-	-	-	-	-	-	+	+
Bird	Charadrius dubius	-	-	-	-	-	-	-	-	-	-	-	-	-	+	+
Bird	Chen caerulescens	-	-	-	-	-	-	-	-	-	-	-	-	-	+	+
Bird	Chloephaga picta	-	-	-	-	-	-	-	-	-	-	-	-	-	+	+
Bird	Chrysolophus amherstiae	-	-	-	-	-	-	-	-	-	-	-	-	-	+	+
Bird	Chrysolophus pictus	-	-	-	-	-	-	-	-	-	-	-	-	-	+	+
Bird	Ciconia ciconia	-	-	-	-	-	-	-	-	-	-	-	-	-	+	+
Bird	Circus aeruginosus	-	-	-	-	-	-	-	-	-	-	-	-	-	+	+
Bird	Circus approximans	-	-	-	-	-	-	-	-	-	-	-	-	-	+	+
Bird	Colinus cristatus	-	-	-	-	-	-	-	-	-	-	-	-	-	+	+
Bird	Colinus virginianus	-	-	-	-	-	-	-	-	-	-	-	-	-	+	+
Bird	Collocalia vanikorensis	-	-	-	-	-	-	-	-	-	-	-	-	-	+	+
Bird	Columba livia	-	-	-	-	-	-	-	-	-	-	-	-	-	+	+
Bird	Columbina passerina	-	-	-	-	-	-	-	-	-	-	-	-	-	+	+
Bird	Copsychus malabaricus	-	-	-	-	-	-	-	-	-	-	-	-	-	+	+
Bird	Copsychus saularis	-	-	-	-	-	-	-	-	-	-	-	-	-	+	+
Bird	Corvus brachyrhynchos	-	-	-	-	-	-	-	-	-	-	-	-	-	+	+
Bird	Corvus frugilegus	-	-	-	-	-	-	-	-	-	-	-	-	-	+	+
Bird	Corvus macrorhynchos	-	-	-	-	-	-	-	-	-	-	-	-	-	+	+
Bird	Corvus monedula	-	-	-	-	-	-	-	-	-	-	-	-	-	+	+
Bird	Corvus splendens	-	-	-	-	-	-	-	-	-	-	-	-	-	+	+
Bird	Coturnix chinensis	-	-	-	-	-	-	-	-	-	-	-	-	-	+	+
Bird	Coturnix coturnix	-	-	-	-	-	-	-	-	-	-	-	-	-	+	+
Bird	Coturnix japonica	-	-	-	-	-	-	-	-	-	-	-	-	-	+	+
Bird	Coturnix ypsilophora	-	-	-	-	-	-	-	-	-	-	-	-	-	+	+
Bird	Crotophaga ani	-	-	-	-	-	-	-	-	-	-	-	-	-	+	+
Bird	Cyanerpes cyaneus	-	-	-	-	-	-	-	-	-	-	-	-	-	+	+
Bird	Cyanocorax dickeyi	-	-	-	-	-	-	-	-	-	-	-	-	-	+	+
Bird	Cyanopica cyanus	-	-	-	-	-	-	-	-	-	-	-	-	-	+	+
Bird	Cygnus atratus	-	-	-	-	-	-	-	-	-	-	-	-	-	+	+
Bird	Cygnus buccinator	-	-	-	-	-	-	-	-	-	-	-	-	-	+	+
Bird	Cygnus olor	-	-	-	-	-	-	-	-	-	-	-	-	-	+	+
Bird	Dacelo novaeguineae	+	+	+	-	-	-	+	-	-	-	-	+	+	+	+
Bird	Dendragapus canadensis	-	-	-	-	-	-	-	-	-	-	-	-	-	+	+
Bird	Dendragapus obscurus	-	-	-	-	-	-	-	-	-	-	-	-	-	+	+
Bird	Dendrocygna arcuata	-	-	-	-	-	-	-	-	-	-	-	-	-	+	+
Bird	Dendrocygna autumnalis	-	-	-	-	-	-	-	-	-	-	-	-	-	+	+
Bird	Dendrocygna bicolor	-	-	-	-	-	-	-	-	-	-	-	-	-	+	+
Bird	Dendrocygna viduata	-	-	-	-	-	-	-	-	-	-	-	-	-	+	+
Bird	Dicrurus macrocercus	-	-	-	-	-	-	-	-	-	-	-	-	-	+	+
Bird	Diuca diuca	-	-	-	-	-	-	-	-	-	-	-	-	-	+	+
Bird	Dromaius novaehollandiae	-	-	-	-	-	-	-	-	-	-	-	-	-	+	+
Bird	Eclectus roratus	-	-	-	-	-	-	-	-	-	-	-	-	-	+	+
Bird	Egretta garzetta	-	-	-	-	-	-	-	-	-	-	-	-	-	+	+
Bird	Emberiza cirlus	-	-	-	-	-	-	-	-	-	-	-	-	-	+	+
Bird	Emberiza citrinella	-	-	-	-	-	-	-	-	-	-	-	-	-	+	+
Bird	Eos bornea	-	-	-	-	-	-	-	-	-	-	-	-	-	+	+
Bird	Estrilda astrild	-	-	-	-	-	-	-	-	-	-	-	-	-	+	+
Bird	Estrilda caerulescens	-	-	-	-	-	-	-	-	-	-	-	-	-	+	+
Bird	Estrilda melpoda	+	-	+	+	-	-	+	-	-	-	-	+	+	+	+
Bird	Estrilda perreini	-	-	-	-	-	-	-	-	-	-	-	-	-	+	+
Bird	Estrilda troglodytes	+	-	+	+	-	-	-	-	-	-	+	+	+	+	+
Bird	Eudynamys scolopaceus	-	-	-	-	-	-	-	-	-	-	-	-	-	+	+
Bird	Euplectes afer	-	-	-	-	-	-	-	-	-	-	-	-	-	+	+
Bird	Euplectes albonotatus	-	-	-	-	-	-	-	-	-	-	-	-	-	+	+
Bird	Euplectes aureus	-	-	-	-	-	-	-	-	-	-	-	-	-	+	+
Bird	Euplectes franciscanus	-	-	-	-	-	-	-	-	-	-	-	-	-	+	+
Bird	Euplectes orix	-	-	-	-	-	-	-	-	-	-	-	-	-	+	+
Bird	Falco peregrinus	-	-	-	-	-	-	-	-	-	-	-	-	-	+	+
Bird	Forpus passerinus	-	-	-	-	-	-	-	-	-	-	-	-	-	+	+
Bird	Foudia madagascariensis	-	-	-	-	-	-	-	-	-	-	-	-	-	+	+
Bird	Francolinus adspersus	-	-	-	-	-	-	-	-	-	-	-	-	-	+	+
Bird	Francolinus afer	-	-	-	-	-	-	-	-	-	-	-	-	-	+	+
Bird	Francolinus capensis	-	-	-	-	-	-	-	-	-	-	-	-	-	+	+
Bird	Francolinus erckelii	-	-	-	-	-	-	-	-	-	-	-	-	-	+	+
Bird	Francolinus francolinus	-	-	-	-	-	-	-	-	-	-	-	-	-	+	+
Bird	Francolinus hildebrandti	-	-	-	-	-	-	-	-	-	-	-	-	-	+	+
Bird	Francolinus pintadeanus	-	-	-	-	-	-	-	-	-	-	-	-	-	+	+
Bird	Francolinus pondicerianus	-	-	-	-	-	-	-	-	-	-	-	-	-	+	+
Bird	Fringilla coelebs	-	-	-	-	-	-	-	-	-	-	-	-	-	+	+
Bird	Fulica americana	-	-	-	-	-	-	-	-	-	-	-	-	-	+	+
Bird	Gallinula chloropus	-	-	-	-	-	-	-	-	-	-	-	-	-	+	+
Bird	Gallinula mortierii	-	-	-	-	-	-	-	-	-	-	-	-	-	+	+
Bird	Gallirallus australis	-	-	-	-	-	-	-	-	-	-	-	-	-	+	+
Bird	Gallus gallus	-	-	-	-	-	-	-	-	-	-	-	-	-	+	+
Bird	Gallus varius	-	-	-	-	-	-	-	-	-	-	-	-	-	+	+
Bird	Garrulax albogularis	-	-	-	-	-	-	-	-	-	-	-	-	-	+	+
Bird	Garrulax caerulatus	-	-	-	-	-	-	-	-	-	-	-	-	-	+	+
Bird	Garrulax canorus	+	-	+	-	-	-	+	-	-	-	-	+	+	+	+	19,21-24,46-52,54-171,173,66,47-74,174,176,177,180-183,185-189,192-194,196-201,231,235,241-244,257,298-301
Bird	Garrulax chinensis	-	-	-	-	-	-	-	-	-	-	-	-	-	+	+
Bird	Garrulax cineraceus	-	-	-	-	-	-	-	-	-	-	-	-	-	+	+
Bird	Garrulax leucolophus	-	-	-	-	-	-	-	-	-	-	-	-	-	+	+
Bird	Garrulax pectoralis	-	-	-	-	-	-	-	-	-	-	-	-	-	+	+
Bird	Garrulax perspicillatus	-	-	-	-	-	-	-	-	-	-	-	-	-	+	+
Bird	Garrulax sannio	-	-	-	-	-	-	-	-	-	-	-	-	-	+	+
Bird	Geopelia cuneata	+	+	+	-	-	-	+	-	-	-	-	+	+	+	+
Bird	Geopelia humeralis	-	-	-	-	-	-	-	-	-	-	-	-	-	+	+
Bird	Geopelia placida	-	-	-	-	-	-	-	-	-	-	-	-	-	+	+
Bird	Geopelia striata	-	-	-	-	-	-	-	-	-	-	-	-	-	+	+
Bird	Glossopsitta concinna	-	-	-	-	-	-	-	-	-	-	-	-	-	+	+
Bird	Goura cristata	-	-	-	-	-	-	-	-	-	-	-	-	-	+	+
Bird	Gracula religiosa	-	-	-	-	-	-	-	-	-	-	-	-	-	+	+
Bird	Grallina cyanoleuca	-	-	-	-	-	-	-	-	-	-	-	-	-	+	+
Bird	Gubernatrix cristata	-	-	-	-	-	-	-	-	-	-	-	-	-	+	+
Bird	Gymnogyps californianus	-	-	-	-	-	-	-	-	-	-	-	-	-	+	+
Bird	Gymnorhina tibicen	-	-	-	-	-	-	-	-	-	-	-	-	-	+	+
Bird	Icterus icterus	-	-	-	-	-	-	-	-	-	-	-	-	-	+	+
Bird	Icterus pectoralis	-	-	-	-	-	-	-	-	-	-	-	-	-	+	+
Bird	Jacana jacana	-	-	-	-	-	-	-	-	-	-	-	-	-	+	+
Bird	Lagonosticta senegala	-	-	-	-	-	-	-	-	-	-	-	-	-	+	+
Bird	Lagopus leucura	+	-	+	-	-	-	+	-	-	-	-	+	+	+	+
Bird	Leiothrix argentauris	-	-	-	-	-	-	-	-	-	-	-	-	-	+	+
Bird	Leiothrix lutea	+	-	+	-	-	-	+	-	-	-	-	+	+	+	+	19,21-24,46-52,55-169,174,177,180-182,186-189,202-210,212-216,241-243,258,259,260,275,298,299,302-306
Bird	Leptotila jamaicensis	-	-	-	-	-	-	-	-	-	-	-	-	-	+	+
Bird	Leucosarcia melanoleuca	+	+	-	-	-	-	+	-	-	-	-	+	+	+	+
Bird	Limosa limosa	-	-	-	-	-	-	-	-	-	-	-	-	-	+	+
Bird	Lonchura atricapilla	-	-	-	-	-	-	-	-	-	-	-	-	-	+	+
Bird	Lonchura cantans	-	-	-	-	-	-	-	-	-	-	-	-	-	+	+
Bird	Lonchura castaneothorax	-	-	-	-	-	-	-	-	-	-	-	-	-	+	+
Bird	Lonchura cucullata	+	-	+	-	-	-	+	-	-	-	-	+	+	+	+
Bird	Lonchura ferruginosa	-	-	-	-	-	-	-	-	-	-	-	-	-	+	+
Bird	Lonchura fringilloides	-	-	-	-	-	-	-	-	-	-	-	-	-	+	+
Bird	Lonchura leucogastroides	-	-	-	-	-	-	-	-	-	-	-	-	-	+	+
Bird	Lonchura maja	-	-	-	-	-	-	-	-	-	-	-	-	-	+	+
Bird	Lonchura malabarica	-	-	-	-	-	-	-	-	-	-	-	-	-	+	+
Bird	Lonchura malacca	-	-	-	-	-	-	-	-	-	-	-	-	-	+	+
Bird	Lonchura punctulata	-	-	-	-	-	-	-	-	-	-	-	-	-	+	+
Bird	Lonchura striata	-	-	-	-	-	-	-	-	-	-	-	-	-	+	+
Bird	Lophura leucomelanos	-	-	-	-	-	-	-	-	-	-	-	-	-	+	+
Bird	Lophura nycthemera	-	-	-	-	-	-	-	-	-	-	-	-	-	+	+
Bird	Macrocephalon maleo	-	-	-	-	-	-	-	-	-	-	-	-	-	+	+
Bird	Manorina melanocephala	-	-	-	-	-	-	-	-	-	-	-	-	-	+	+
Bird	Margaroperdix madagascariensis	-	-	-	-	-	-	-	-	-	-	-	-	-	+	+
Bird	Megalaima lineata	-	-	-	-	-	-	-	-	-	-	-	-	-	+	+
Bird	Melanocorypha mongolica	-	-	-	-	-	-	-	-	-	-	-	-	-	+	+
Bird	Meleagris gallopavo	-	-	-	-	-	-	-	-	-	-	-	-	-	+	+
Bird	Melopsittacus undulatus	+	+	+	+	-	-	+	-	-	-	-	+	+	+	+
Bird	Menura novaehollandiae	-	-	-	-	-	-	-	-	-	-	-	-	-	+	+
Bird	Mergus merganser	-	-	-	-	-	-	-	-	-	-	-	-	-	+	+
Bird	Milvago chimango	-	-	-	-	-	-	-	-	-	-	-	-	-	+	+
Bird	Milvus milvus	-	-	-	-	-	-	-	-	-	-	-	-	-	+	+
Bird	Mimus gilvus	-	-	-	-	-	-	-	-	-	-	-	-	-	+	+
Bird	Mimus polyglottos	-	-	-	-	-	-	-	-	-	-	-	-	-	+	+
Bird	Minla cyanouroptera	-	-	-	-	-	-	-	-	-	-	-	-	-	+	+
Bird	Molothrus bonariensis	-	-	-	-	-	-	-	-	-	-	-	-	-	+	+
Bird	Myiopsitta monachus	+	+	+	-	-	-	+	-	-	-	-	+	+	+	+
Bird	Nandayus nenday	-	-	-	-	-	-	-	-	-	-	-	-	-	+	+
Bird	Neochmia temporalis	-	-	-	-	-	-	-	-	-	-	-	-	-	+	+
Bird	Nesoenas picturata	-	-	-	-	-	-	-	-	-	-	-	-	-	+	+
Bird	Netta rufina	-	-	-	-	-	-	-	-	-	-	-	-	-	+	+
Bird	Nothoprocta perdicaria	-	-	-	-	-	-	-	-	-	-	-	-	-	+	+
Bird	Numida meleagris	-	-	-	-	-	-	-	-	-	-	-	-	-	+	+
Bird	Nyctanassa violacea	-	-	-	-	-	-	-	-	-	-	-	-	-	+	+
Bird	Nycticorax nycticorax	-	-	-	-	-	-	-	-	-	-	-	-	-	+	+
Bird	Nymphicus hollandicus	-	-	-	-	-	-	-	-	-	-	-	-	-	+	+
Bird	Ocyphaps lophotes	-	-	-	-	-	-	-	-	-	-	-	-	-	+	+
Bird	Oena capensis	-	-	-	-	-	-	-	-	-	-	-	-	-	+	+
Bird	Oreortyx pictus	-	-	-	-	-	-	-	-	-	-	-	-	-	+	+
Bird	Oriolus chinensis	-	-	-	-	-	-	-	-	-	-	-	-	-	+	+
Bird	Ortalis ruficauda	-	-	-	-	-	-	-	-	-	-	-	-	-	+	+
Bird	Ortalis vetula	-	-	-	-	-	-	-	-	-	-	-	-	-	+	+
Bird	Oryzoborus angolensis	-	-	-	-	-	-	-	-	-	-	-	-	-	+	+
Bird	Oxyura jamaicensis	-	-	-	-	-	-	-	-	-	-	-	-	-	+	+
Bird	Padda oryzivora	-	-	-	-	-	-	-	-	-	-	-	-	-	+	+
Bird	Paradisaea apoda	-	-	-	-	-	-	-	-	-	-	-	-	-	+	+
Bird	Paradoxornis alphonsianus	-	-	-	-	-	-	-	-	-	-	-	-	-	+	+
Bird	Paradoxornis webbianus	-	-	-	-	-	-	-	-	-	-	-	-	-	+	+
Bird	Paroaria capitata	-	-	-	-	-	-	-	-	-	-	-	-	-	+	+
Bird	Paroaria coronata	-	-	-	-	-	-	-	-	-	-	-	-	-	+	+
Bird	Paroaria dominicana	-	-	-	-	-	-	-	-	-	-	-	-	-	+	+
Bird	Paroaria gularis	-	-	-	-	-	-	-	-	-	-	-	-	-	+	+
Bird	Parus spilonotus	-	-	-	-	-	-	-	-	-	-	-	-	-	+	+
Bird	Parus varius	-	-	-	-	-	-	-	-	-	-	-	-	-	+	+
Bird	Passer domesticus	-	-	-	-	-	-	-	-	-	-	-	-	-	+	+
Bird	Passer hispaniolensis	-	-	-	-	-	-	-	-	-	-	-	-	-	+	+
Bird	Passer montanus	-	-	-	-	-	-	-	-	-	-	-	-	-	+	+
Bird	Patagioenas squamosa	-	-	-	-	-	-	-	-	-	-	-	-	-	+	+
Bird	Pavo cristatus	-	-	-	-	-	-	-	-	-	-	-	-	-	+	+
Bird	Pelecanus philippensis	-	-	-	-	-	-	-	-	-	-	-	-	-	+	+
Bird	Perdicula asiatica	-	-	-	-	-	-	-	-	-	-	-	-	-	+	+
Bird	Perdix dauurica	-	-	-	-	-	-	-	-	-	-	-	-	-	+	+
Bird	Perdix perdix	-	-	-	-	-	-	-	-	-	-	-	-	-	+	+
Bird	Petroica australis	-	-	-	-	-	-	-	-	-	-	-	-	-	+	+
Bird	Phalacrocorax bougainvillii	-	-	-	-	-	-	-	-	-	-	-	-	-	+	+
Bird	Phalacrocorax carbo	-	-	-	-	-	-	-	-	-	-	-	-	-	+	+
Bird	Phaps chalcoptera	-	-	-	-	-	-	-	-	-	-	-	-	-	+	+
Bird	Phasianus colchicus	-	-	-	-	-	-	-	-	-	-	-	-	-	+	+
Bird	Phasianus versicolor	-	-	-	-	-	-	-	-	-	-	-	-	-	+	+
Bird	Phoeniconaias minor	-	-	-	-	-	-	-	-	-	-	-	-	-	+	+
Bird	Phoenicopterus chilensis	-	-	-	-	-	-	-	-	-	-	-	-	-	+	+
Bird	Phoenicopterus roseus	-	-	-	-	-	-	-	-	-	-	-	-	-	+	+
Bird	Phoenicopterus ruber	-	-	-	-	-	-	-	-	-	-	-	-	-	+	+
Bird	Phoenicurus ochruros	-	-	-	-	-	-	-	-	-	-	-	-	-	+	+
Bird	Pica pica	-	-	-	-	-	-	-	-	-	-	-	-	-	+	+
Bird	Pitangus sulphuratus	-	-	-	-	-	-	-	-	-	-	-	-	-	+	+
Bird	Platycercus elegans	-	-	-	-	-	-	-	-	-	-	-	-	-	+	+
Bird	Platycercus eximius	-	-	-	-	-	-	-	-	-	-	-	-	-	+	+
Bird	Ploceus cucullatus	-	-	-	-	-	-	-	-	-	-	-	-	-	+	+
Bird	Ploceus galbula	-	-	-	-	-	-	-	-	-	-	-	-	-	+	+
Bird	Ploceus intermedius	-	-	-	-	-	-	-	-	-	-	-	-	-	+	+
Bird	Ploceus jacksoni	-	-	-	-	-	-	-	-	-	-	-	-	-	+	+
Bird	Ploceus manyar	-	-	-	-	-	-	-	-	-	-	-	-	-	+	+
Bird	Ploceus melanocephalus	-	-	-	-	-	-	-	-	-	-	-	-	-	+	+
Bird	Ploceus philippinus	-	-	-	-	-	-	-	-	-	-	-	-	-	+	+
Bird	Ploceus velatus	-	-	-	-	-	-	-	-	-	-	-	-	-	+	+
Bird	Ploceus vitellinus	-	-	-	-	-	-	-	-	-	-	-	-	-	+	+
Bird	Podiceps auritus	-	-	-	-	-	-	-	-	-	-	-	-	-	+	+
Bird	Poicephalus crassus	-	-	-	-	-	-	-	-	-	-	-	-	-	+	+
Bird	Poicephalus senegalus	-	-	-	-	-	-	-	-	-	-	-	-	-	+	+
Bird	Pomatorhinus ruficollis	-	-	-	-	-	-	-	-	-	-	-	-	-	+	+
Bird	Porphyrio flavirostris	-	-	-	-	-	-	-	-	-	-	-	-	-	+	+
Bird	Porphyrio porphyrio	+	+	+	-	+	-	+	-	-	-	-	+	+	+	+	264-270
Bird	Prunella modularis	-	-	-	-	-	-	-	-	-	-	-	-	-	+	+
Bird	Pseudonigrita arnaudi	-	-	-	-	-	-	-	-	-	-	-	-	-	+	+
Bird	Psittacula alexandri	-	-	-	-	-	-	-	-	-	-	-	-	-	+	+
Bird	Psittacula eupatria	-	-	-	-	-	-	-	-	-	-	-	-	-	+	+
Bird	Psittacula krameri	-	-	-	-	-	-	-	-	-	-	-	-	-	+	+
Bird	Psittacus erithacus	-	-	-	-	-	-	-	-	-	-	-	-	-	+	+
Bird	Psophia leucoptera	-	-	-	-	-	-	-	-	-	-	-	-	-	+	+
Bird	Pterocles exustus	-	-	-	-	-	-	-	-	-	-	-	-	-	+	+
Bird	Pycnonotus aurigaster	-	-	-	-	-	-	-	-	-	-	-	-	-	+	+
Bird	Pycnonotus cafer	-	-	-	-	-	-	-	-	-	-	-	-	-	+	+
Bird	Pycnonotus goiavier	-	-	-	-	-	-	-	-	-	-	-	-	-	+	+
Bird	Pycnonotus jocosus	-	-	-	-	-	-	-	-	-	-	-	-	-	+	+
Bird	Pycnonotus leucogenys	-	-	-	-	-	-	-	-	-	-	-	-	-	+	+
Bird	Pycnonotus melanicterus	-	-	-	-	-	-	-	-	-	-	-	-	-	+	+
Bird	Pycnonotus sinensis	+	-	+	-	-	-	+	-	-	-	-	+	+	+	+	19,21-25,46-62,65-21,23,64,68,47,74,174,180,181,183,185-190,192,194,196,197,237-239,241,243,244,258,271,278,279-297
Bird	Pyrrhura leucotis	-	-	-	-	-	-	-	-	-	-	-	-	-	+	+
Bird	Quelea quelea	-	-	-	-	-	-	-	-	-	-	-	-	-	+	+
Bird	Quiscalus lugubris	-	-	-	-	-	-	-	-	-	-	-	-	-	+	+
Bird	Ramphocelus dimidiatus	-	-	-	-	-	-	-	-	-	-	-	-	-	+	+
Bird	Regulus ignicapilla	-	-	-	-	-	-	-	-	-	-	-	-	-	+	+
Bird	Rhea pennata	-	-	-	-	-	-	-	-	-	-	-	-	-	+	+
Bird	Rhipidura leucophrys	-	-	-	-	-	-	-	-	-	-	-	-	-	+	+
Bird	Serinus canaria	-	-	-	-	-	-	-	-	-	-	-	-	-	+	+
Bird	Serinus canicollis	-	-	-	-	-	-	-	-	-	-	-	-	-	+	+
Bird	Serinus dorsostriatus	-	-	-	-	-	-	-	-	-	-	-	-	-	+	+
Bird	Serinus flaviventris	-	-	-	-	-	-	-	-	-	-	-	-	-	+	+
Bird	Serinus mozambicus	-	-	-	-	-	-	-	-	-	-	-	-	-	+	+
Bird	Sicalis flaveola	-	-	-	-	-	-	-	-	-	-	-	-	-	+	+
Bird	Sicalis luteola	-	-	-	-	-	-	-	-	-	-	-	-	-	+	+
Bird	Sitta frontalis	-	-	-	-	-	-	-	-	-	-	-	-	-	+	+
Bird	Stachyris ruficeps	-	-	-	-	-	-	-	-	-	-	-	-	-	+	+
Bird	Stagonopleura guttata	-	-	-	-	-	-	-	-	-	-	-	-	-	+	+
Bird	Stigmatopelia chinensis	+	+	-	-	-	-	-	-	-	-	-	+	+	+	+	19,21-25,46-65,171-172,49-68,47,60,74,174,175,176,177,178-244
Bird	Stigmatopelia senegalensis	-	-	-	-	-	-	-	-	-	-	-	-	-	+	+
Bird	Strepera graculina	-	-	-	-	-	-	-	-	-	-	-	-	-	+	+
Bird	Streptopelia bitorquata	-	-	-	-	-	-	-	-	-	-	-	-	-	+	+
Bird	Streptopelia capicola	-	-	-	-	-	-	-	-	-	-	-	-	-	+	+
Bird	Streptopelia decaocto	-	-	-	-	-	-	-	-	-	-	-	-	-	+	+
Bird	Streptopelia risoria	-	-	-	-	-	-	-	-	-	-	-	-	-	+	+
Bird	Streptopelia roseogrisea	-	-	-	-	-	-	-	-	-	-	-	-	-	+	+
Bird	Streptopelia tranquebarica	-	-	-	-	-	-	-	-	-	-	-	-	-	+	+
Bird	Struthio camelus	-	-	-	-	-	-	-	-	-	-	-	-	-	+	+
Bird	Sturnella militaris	-	-	-	-	-	-	-	-	-	-	-	-	-	+	+
Bird	Sturnella neglecta	-	-	-	-	-	-	-	-	-	-	-	-	-	+	+
Bird	Sturnus burmannicus	-	-	-	-	-	-	-	-	-	-	-	-	-	+	+
Bird	Sturnus contra	-	-	-	-	-	-	-	-	-	-	-	-	-	+	+
Bird	Sturnus malabaricus	-	-	-	-	-	-	-	-	-	-	-	-	-	+	+
Bird	Sturnus melanopterus	-	-	-	-	-	-	-	-	-	-	-	-	-	+	+
Bird	Sturnus nigricollis	-	-	-	-	-	-	-	-	-	-	-	-	-	+	+
Bird	Sturnus vulgaris	-	-	-	-	-	-	-	-	-	-	-	-	-	+	+
Bird	Syrmaticus reevesii	-	-	-	-	-	-	-	-	-	-	-	-	-	+	+
Bird	Tachyphonus rufus	-	-	-	-	-	-	-	-	-	-	-	-	-	+	+
Bird	Tadorna ferruginea	-	-	-	-	-	-	-	-	-	-	-	-	-	+	+
Bird	Tadorna variegata	-	-	-	-	-	-	-	-	-	-	-	-	-	+	+
Bird	Taeniopygia guttata	+	+	+	+	-	-	+	-	-	-	-	+	+	+	+
Bird	Tanygnathus lucionensis	-	-	-	-	-	-	-	-	-	-	-	-	-	+	+
Bird	Tetrao tetrix	-	-	-	-	-	-	-	-	-	-	-	-	-	+	+
Bird	Tetrao urogallus	-	-	-	-	-	-	-	-	-	-	-	-	-	+	+
Bird	Tetraogallus himalayensis	-	-	-	-	-	-	-	-	-	-	-	-	-	+	+
Bird	Thraupis episcopus	-	-	-	-	-	-	-	-	-	-	-	-	-	+	+
Bird	Thraupis palmarum	-	-	-	-	-	-	-	-	-	-	-	-	-	+	+
Bird	Threskiornis aethiopicus	-	-	-	-	-	-	-	-	-	-	-	-	-	+	+
Bird	Threskiornis melanocephalus	-	-	-	-	-	-	-	-	-	-	-	-	-	+	+
Bird	Tiaris canorus	-	-	-	-	-	-	-	-	-	-	-	-	-	+	+
Bird	Tiaris olivaceus	-	-	-	-	-	-	-	-	-	-	-	-	-	+	+
Bird	Trichoglossus chlorolepidotus	-	-	-	-	-	-	-	-	-	-	-	-	-	+	+
Bird	Trichoglossus haematodus	-	-	-	-	-	-	-	-	-	-	-	-	-	+	+
Bird	Turdus grayi	-	-	-	-	-	-	-	-	-	-	-	-	-	+	+
Bird	Turdus merula	-	-	-	-	-	-	-	-	-	-	-	-	-	+	+
Bird	Turdus philomelos	-	-	-	-	-	-	-	-	-	-	-	-	-	+	+
Bird	Turdus poliocephalus	-	-	-	-	-	-	-	-	-	-	-	-	-	+	+
Bird	Turdus rufopalliatus	-	-	-	-	-	-	-	-	-	-	-	-	-	+	+
Bird	Turnix nigricollis	-	-	-	-	-	-	-	-	-	-	-	-	-	+	+
Bird	Turtur tympanistria	-	-	-	-	-	-	-	-	-	-	-	-	-	+	+
Bird	Tyto alba	-	-	-	-	-	-	-	-	-	-	-	-	-	+	+
Bird	Tyto novaehollandiae	-	-	-	-	-	-	-	-	-	-	-	-	-	+	+
Bird	Uraeginthus angolensis	-	-	-	-	-	-	-	-	-	-	-	-	-	+	+
Bird	Uraeginthus bengalus	-	-	-	-	-	-	-	-	-	-	-	-	-	+	+
Bird	Urocissa erythrorhyncha	-	-	-	-	-	-	-	-	-	-	-	-	-	+	+
Bird	Vidua chalybeata	-	-	-	-	-	-	-	-	-	-	-	-	-	+	+
Bird	Vidua macroura	-	-	-	-	-	-	-	-	-	-	-	-	-	+	+
Bird	Vidua paradisaea	-	-	-	-	-	-	-	-	-	-	-	-	-	+	+
Bird	Zenaida asiatica	-	-	-	-	-	-	-	-	-	-	-	-	-	+	+
Bird	Zenaida macroura	+	+	+	+	-	-	+	-	-	-	-	+	+	+	+
Bird	Zosterops japonicus	-	-	-	-	-	-	-	-	-	-	-	-	-	+	+
Bird	Zosterops lateralis	+	+	+	-	-	-	+	-	-	-	-	+	+	+	+
Bird	Zosterops palpebrosus	-	-	-	-	-	-	-	-	-	-	-	-	-	+	+
Mammal	Acomys cahirinus	+	-	-	-	-	-	-	-	-	-	-	-	-	-	-	422439450557
Mammal	Alces alces	+	-	-	-	-	-	-	-	-	-	-	-	-	-	-	313496512595
Mammal	Ammotragus lervia	+	-	-	-	-	-	-	-	-	-	-	-	-	-	-	322383454541
Mammal	Antilocapra americana	+	-	-	-	-	-	-	-	-	-	-	-	-	-	-	506
Mammal	Antilope cervicapra	+	-	-	-	-	-	-	-	-	-	-	-	-	-	-	326578
Mammal	Apodemus sylvaticus	+	-	-	-	-	-	-	-	-	-	-	-	-	-	-
Mammal	Atlantoxerus getulus	+	-	-	-	-	-	-	-	-	-	-	-	-	-	-	433511
Mammal	Axis axis	+	-	-	-	-	-	-	-	-	-	-	-	-	-	-	384398543
Mammal	Axis porcinus	+	-	-	-	-	-	-	-	-	-	-	-	-	-	-	317324500543
Mammal	Bettongia gaimardi	+	-	-	-	-	-	-	-	-	-	-	-	-	-	-	524
Mammal	Bettongia lesueur	+	-	-	-	-	-	-	-	-	-	-	-	-	-	-	567
Mammal	Bettongia penicillata	+	-	-	-	-	-	-	-	-	-	-	-	-	-	-	398
Mammal	Bos taurus	+	-	-	-	-	-	-	-	-	-	-	-	-	-	-	319347
Mammal	Boselaphus tragocamelus	+	-	-	-	-	-	-	-	-	-	-	-	-	-	-	337584
Mammal	Bubalus bubalis	+	-	-	-	-	-	-	-	-	-	-	-	-	-	-	339412
Mammal	Callithrix jacchus	+	-	-	-	-	-	-	-	-	-	-	-	-	-	-	451483
Mammal	Callosciurus finlaysonii	+	-	-	-	-	-	-	-	-	-	-	-	-	-	-	590
Mammal	Camelus dromedarius	+	-	-	-	-	-	-	-	-	-	-	-	-	-	-	415,583,596-598
Mammal	Capra hircus	+	-	-	-	-	-	-	-	-	-	-	-	-	-	-	347411
Mammal	Capreolus capreolus	+	-	-	-	-	-	-	-	-	-	-	-	-	-	-	578585
Mammal	Castor canadensis	+	-	-	-	-	-	-	-	-	-	-	-	-	-	-	380401
Mammal	Cavia porcellus	+	-	-	-	-	-	-	-	-	-	-	-	-	-	-
Mammal	Cebus albifrons	+	-	-	-	-	-	-	-	-	-	-	-	-	-	-
Mammal	Cercopithecus mona	+	-	-	-	-	-	-	-	-	-	-	-	-	-	-	350586
Mammal	Cervus elaphus	+	-	-	-	-	-	-	-	-	-	-	-	-	-	-	368465509
Mammal	Cervus nippon	+	-	-	-	-	-	-	-	-	-	-	-	-	-	-	368528
Mammal	Cervus timorensis	+	-	-	-	-	-	-	-	-	-	-	-	-	-	-	949
Mammal	Chlorocebus aethiops	+	-	-	-	-	-	-	-	-	-	-	-	-	-	-	366713
Mammal	Civettictis civetta	+	-	-	-	-	-	-	-	-	-	-	-	-	-	-	457591
Mammal	Crocidura russula	+	-	-	-	-	-	-	-	-	-	-	-	-	-	-	390453
Mammal	Crocidura suaveolens	+	-	-	-	-	-	-	-	-	-	-	-	-	-	-	22,42,46-48,60,63,64,67,68,69,74,173,186,680-682,684,691,721-724
Mammal	Cynomys ludovicianus	+	-	-	-	-	-	-	-	-	-	-	-	-	-	-	593406592
Mammal	Dama dama	+	-	-	-	-	-	-	-	-	-	-	-	-	-	-	449368559
Mammal	Dasyprocta leporina	+	-	-	-	-	-	-	-	-	-	-	-	-	-	-	535566
Mammal	Didelphis marsupialis	+	-	-	-	-	-	-	-	-	-	-	-	-	-	-
Mammal	Dipodomys ordii	+	-	-	-	-	-	-	-	-	-	-	-	-	-	-	489544
Mammal	Eliomys quercinus	+	-	-	-	-	-	-	-	-	-	-	-	-	-	-	328593
Mammal	Equus asinus	+	-	-	-	-	-	-	-	-	-	-	-	-	-	-	400447488
Mammal	Equus caballus	+	-	-	-	-	-	-	-	-	-	-	-	-	-	-	347352
Mammal	Erinaceus concolor	+	-	-	-	-	-	-	-	-	-	-	-	-	-	-	443594
Mammal	Erinaceus europaeus	+	-	-	-	-	-	-	-	-	-	-	-	-	-	-	514555
Mammal	Erythrocebus patas	+	-	-	-	-	-	-	-	-	-	-	-	-	-	-	587948
Mammal	Felis catus	+	-	-	-	-	-	-	-	-	-	-	-	-	-	-	333
Mammal	Felis silvestris	+	-	-	-	-	-	-	-	-	-	-	-	-	-	-	425599
Mammal	Genetta genetta	+	-	-	-	-	-	-	-	-	-	-	-	-	-	-	416573
Mammal	Glis glis	+	-	-	-	-	-	-	-	-	-	-	-	-	-	-	473478
Mammal	Hemiechinus auritus	+	-	-	-	-	-	-	-	-	-	-	-	-	-	-	588600601
Mammal	Herpestes edwardsi	+	-	-	-	-	-	-	-	-	-	-	-	-	-	-
Mammal	Herpestes ichneumon	+	-	-	-	-	-	-	-	-	-	-	-	-	-	-	417485
Mammal	Herpestes javanicus	+	-	-	-	-	-	-	-	-	-	-	-	-	-	-	379389
Mammal	Hydropotes inermis	+	-	-	-	-	-	-	-	-	-	-	-	-	-	-	446,538,602-606
Mammal	Hystrix cristata	+	-	-	-	-	-	-	-	-	-	-	-	-	-	-	410575
Mammal	Lama glama	+	-	-	-	-	-	-	-	-	-	-	-	-	-	-	311475
Mammal	Lasiorhinus latifrons	+	-	-	-	-	-	-	-	-	-	-	-	-	-	-
Mammal	Leporillus conditor	+	-	-	-	-	-	-	-	-	-	-	-	-	-	-	336563
Mammal	Lepus americanus	+	-	-	-	-	-	-	-	-	-	-	-	-	-	-	370561
Mammal	Lepus arcticus	+	-	-	-	-	-	-	-	-	-	-	-	-	-	-	335
Mammal	Lepus californicus	+	-	-	-	-	-	-	-	-	-	-	-	-	-	-	482515
Mammal	Lepus capensis	+	-	-	-	-	-	-	-	-	-	-	-	-	-	-	332,442,607-610
Mammal	Lepus europaeus	+	-	-	-	-	-	-	-	-	-	-	-	-	-	-	397464532
Mammal	Lepus granatensis	+	-	-	-	-	-	-	-	-	-	-	-	-	-	-	358493
Mammal	Lepus nigricollis	+	-	-	-	-	-	-	-	-	-	-	-	-	-	-	323529
Mammal	Lepus timidus	+	-	-	-	-	-	-	-	-	-	-	-	-	-	-	516,611-614
Mammal	Lycalopex griseus	+	-	-	-	-	-	-	-	-	-	-	-	-	-	-	361589
Mammal	Macaca fascicularis	+	-	-	-	-	-	-	-	-	-	-	-	-	-	-	340439
Mammal	Macaca mulatta	+	-	-	-	-	-	-	-	-	-	-	-	-	-	-	22,23,25,46-48,51,52,56,60-63,65,67,69,174-177,183,186,191,409,490,615-627,682,684,685,687-720
Mammal	Macropus eugenii	+	-	-	-	-	-	-	-	-	-	-	-	-	-	-	533
Mammal	Macropus fuliginosus	+	-	-	-	-	-	-	-	-	-	-	-	-	-	-	371472
Mammal	Macropus giganteus	+	-	-	-	-	-	-	-	-	-	-	-	-	-	-	382461
Mammal	Macropus parma	+	-	-	-	-	-	-	-	-	-	-	-	-	-	-
Mammal	Macropus rufogriseus	+	-	-	-	-	-	-	-	-	-	-	-	-	-	-	461574
Mammal	Marmota bobak	+	-	-	-	-	-	-	-	-	-	-	-	-	-	-
Mammal	Martes foina	+	-	-	-	-	-	-	-	-	-	-	-	-	-	-	314,357,476,628-630
Mammal	Martes martes	+	-	-	-	-	-	-	-	-	-	-	-	-	-	-	314497502518
Mammal	Meles meles	+	-	-	-	-	-	-	-	-	-	-	-	-	-	-	404431
Mammal	Mephitis mephitis	+	-	-	-	-	-	-	-	-	-	-	-	-	-	-	434460
Mammal	Micromys minutus	+	-	-	-	-	-	-	-	-	-	-	-	-	-	-	348349418631632
Mammal	Microtus arvalis	+	-	-	-	-	-	-	-	-	-	-	-	-	-	-	403503633
Mammal	Microtus levis	+	-	-	-	-	-	-	-	-	-	-	-	-	-	-
Mammal	Muntiacus reevesi	+	-	-	-	-	-	-	-	-	-	-	-	-	-	-	343,531,604-606
Mammal	Mus musculus	+	-	-	-	-	-	-	-	-	-	-	-	-	-	-	332,426,607-609
Mammal	Muscardinus avellanarius	+	-	-	-	-	-	-	-	-	-	-	-	-	-	-	300312
Mammal	Mustela erminea	+	-	-	-	-	-	-	-	-	-	-	-	-	-	-	397539
Mammal	Mustela lutreola	+	-	-	-	-	-	-	-	-	-	-	-	-	-	-	539
Mammal	Mustela nivalis	+	-	-	-	-	-	-	-	-	-	-	-	-	-	-	399487
Mammal	Mustela putorius	+	-	-	-	-	-	-	-	-	-	-	-	-	-	-	325
Mammal	Mustela sibirica	+	-	-	-	-	-	-	-	-	-	-	-	-	-	-	405542640641
Mammal	Myocastor coypus	+	-	-	-	-	-	-	-	-	-	-	-	-	-	-	346376419501513
Mammal	Myodes glareolus	+	-	-	-	-	-	-	-	-	-	-	-	-	-	-	310435
Mammal	Myodes rutilus	+	-	-	-	-	-	-	-	-	-	-	-	-	-	-	642643
Mammal	Nasua nasua	+	-	-	-	-	-	-	-	-	-	-	-	-	-	-	353402530
Mammal	Neovison vison	+	-	-	-	-	-	-	-	-	-	-	-	-	-	-	377396510548
Mammal	Nyctereutes procyonoides	+	-	-	-	-	-	-	-	-	-	-	-	-	-	-	365404525644
Mammal	Odocoileus hemionus	+	-	-	-	-	-	-	-	-	-	-	-	-	-	-	491536582
Mammal	Odocoileus virginianus	+	-	-	-	-	-	-	-	-	-	-	-	-	-	-	392580
Mammal	Ondatra zibethicus	+	-	-	-	-	-	-	-	-	-	-	-	-	-	-	329436480645646
Mammal	Oreamnos americanus	+	-	-	-	-	-	-	-	-	-	-	-	-	-	-	470545
Mammal	Ornithorhynchus anatinus	+	-	-	-	-	-	-	-	-	-	-	-	-	-	-	498
Mammal	Oryctolagus cuniculus	+	-	-	-	-	-	-	-	-	-	-	-	-	-	-	564
Mammal	Ovis ammon	+	-	-	-	-	-	-	-	-	-	-	-	-	-	-	455,558,647-649
Mammal	Ovis aries	+	-	-	-	-	-	-	-	-	-	-	-	-	-	-
Mammal	Ovis canadensis	+	-	-	-	-	-	-	-	-	-	-	-	-	-	-	344351395462
Mammal	Paguma larvata	+	-	-	-	-	-	-	-	-	-	-	-	-	-	-	394468650
Mammal	Pecari tajacu	+	-	-	-	-	-	-	-	-	-	-	-	-	-	-	471486
Mammal	Peromyscus maniculatus	+	-	-	-	-	-	-	-	-	-	-	-	-	-	-	334386428
Mammal	Petaurus breviceps	+	-	-	-	-	-	-	-	-	-	-	-	-	-	-	355438552579
Mammal	Petrogale lateralis	+	-	-	-	-	-	-	-	-	-	-	-	-	-	-	331572
Mammal	Petrogale penicillata	+	-	-	-	-	-	-	-	-	-	-	-	-	-	-	359
Mammal	Phalanger orientalis	+	-	-	-	-	-	-	-	-	-	-	-	-	-	-	431
Mammal	Phascolarctos cinereus	+	-	-	-	-	-	-	-	-	-	-	-	-	-	-	496
Mammal	Procyon lotor	+	-	-	-	-	-	-	-	-	-	-	-	-	-	-	385520522
Mammal	Pseudocheirus peregrinus	+	-	-	-	-	-	-	-	-	-	-	-	-	-	-	355438552
Mammal	Puma yagouaroundi	+	-	-	-	-	-	-	-	-	-	-	-	-	-	-	378387
Mammal	Rangifer tarandus	+	-	-	-	-	-	-	-	-	-	-	-	-	-	-	466517
Mammal	Rattus exulans	+	-	-	-	-	-	-	-	-	-	-	-	-	-	-	388521
Mammal	Rattus norvegicus	+	-	-	-	-	-	-	-	-	-	-	-	-	-	-	341,426,455,651-656
Mammal	Rattus praetor	+	-	-	-	-	-	-	-	-	-	-	-	-	-	-
Mammal	Rattus rattus	+	-	-	-	-	-	-	-	-	-	-	-	-	-	-	383,426,443,448,495,531,657-659
Mammal	Rattus tanezumi	+	-	-	-	-	-	-	-	-	-	-	-	-	-	-	436,660-662
Mammal	Rupicapra rupicapra	+	-	-	-	-	-	-	-	-	-	-	-	-	-	-	413560
Mammal	Rusa timorensis	+	-	-	-	-	-	-	-	-	-	-	-	-	-	-	320479
Mammal	Rusa unicolor	+	-	-	-	-	-	-	-	-	-	-	-	-	-	-	409,432,537,576,663-665
Mammal	Saimiri sciureus	+	-	-	-	-	-	-	-	-	-	-	-	-	-	-	321356474557947
Mammal	Sciurus aureogaster	+	-	-	-	-	-	-	-	-	-	-	-	-	-	-	316369
Mammal	Sciurus carolinensis	+	-	-	-	-	-	-	-	-	-	-	-	-	-	-	312550571
Mammal	Sciurus niger	+	-	-	-	-	-	-	-	-	-	-	-	-	-	-	367372381
Mammal	Sciurus vulgaris	+	-	-	-	-	-	-	-	-	-	-	-	-	-	-	318,354,530,549,666-668
Mammal	Sorex minutus	+	-	-	-	-	-	-	-	-	-	-	-	-	-	-	22,499,669,681-684,686,721,723,725-727
Mammal	Spilocuscus maculatus	+	-	-	-	-	-	-	-	-	-	-	-	-	-	-	421467477
Mammal	Suncus etruscus	+	-	-	-	-	-	-	-	-	-	-	-	-	-	-	383450
Mammal	Suncus murinus	+	-	-	-	-	-	-	-	-	-	-	-	-	-	-	3.7543e+17
Mammal	Sus scrofa	+	-	-	-	-	-	-	-	-	-	-	-	-	-	-	345,537,562,581,672-676
Mammal	Sylvilagus floridanus	+	-	-	-	-	-	-	-	-	-	-	-	-	-	-	503519
Mammal	Sylvilagus transitionalis	+	-	-	-	-	-	-	-	-	-	-	-	-	-	-	430507
Mammal	Tachyglossus aculeatus	+	-	-	-	-	-	-	-	-	-	-	-	-	-	-	343438568
Mammal	Talpa europaea	+	-	-	-	-	-	-	-	-	-	-	-	-	-	-	539541565
Mammal	Tamias sibiricus	+	-	-	-	-	-	-	-	-	-	-	-	-	-	-	338432481
Mammal	Tamias striatus	+	-	-	-	-	-	-	-	-	-	-	-	-	-	-	435481
Mammal	Tamias townsendii	+	-	-	-	-	-	-	-	-	-	-	-	-	-	-	391536
Mammal	Tamiasciurus hudsonicus	+	-	-	-	-	-	-	-	-	-	-	-	-	-	-	484
Mammal	Tayassu pecari	+	-	-	-	-	-	-	-	-	-	-	-	-	-	-	408556
Mammal	Tenrec ecaudatus	+	-	-	-	-	-	-	-	-	-	-	-	-	-	-	440
Mammal	Trichosurus vulpecula	+	-	-	-	-	-	-	-	-	-	-	-	-	-	-	504512
Mammal	Varecia variegata	+	-	-	-	-	-	-	-	-	-	-	-	-	-	-	494506
Mammal	Viverra tangalunga	+	-	-	-	-	-	-	-	-	-	-	-	-	-	-	434469547554
Mammal	Viverra zibetha	+	-	-	-	-	-	-	-	-	-	-	-	-	-	-	374459
Mammal	Viverricula indica	+	-	-	-	-	-	-	-	-	-	-	-	-	-	-	414
Mammal	Vulpes lagopus	+	-	-	-	-	-	-	-	-	-	-	-	-	-	-	327363
Mammal	Vulpes vulpes	+	-	-	-	-	-	-	-	-	-	-	-	-	-	-	315,407,676-679
Mammal	Wallabia bicolor	+	-	-	-	-	-	-	-	-	-	-	-	-	-	-	360461
Arachnida	Dysdera crocata	+	-	-	-	-	-	-	-	-	-	-	-	-	-	-	728-729
Arachnida	Linyphia triangularis	+	-	-	-	-	-	-	-	-	-	-	-	-	-	-	730
Arachnida	Raoiella indica	+	-	-	-	-	-	-	-	-	-	-	-	-	-	-	731
Arachnida	Varroa destructor	+	-	-	-	-	-	-	-	-	-	-	-	-	-	-	732-734
Branchiopoda	Daphnia lumholtzi	+	-	-	-	-	-	-	-	-	-	-	-	-	-	-
Chilopoda	Scolopendra morsitans	+	-	-	-	-	-	-	-	-	-	-	-	-	-	-	735
Dipolopoda	Cylindroiulus latestriatus	+	-	-	-	-	-	-	-	-	-	-	-	-	-	-	736
Malacostraca	Porcellio scaber	+	-	-	-	-	-	-	-	-	-	-	-	-	-	-
Malacostraca	Sphaeroma quoianum	+	-	-	-	-	-	-	-	-	-	-	-	-	-	-
Gastropoda	Euglandina rosea	+	-	-	-	-	-	-	-	-	-	-	-	-	-	-	737-738
Gastropoda	Achatina fulica	+	-	-	-	-	-	-	-	-	-	-	-	-	-	-	739-742
Gastropoda	Helix aspersa	+	-	-	-	-	-	-	-	-	-	-	-	-	-	-	743-744
Insecta	Dendroctonus valens	+	-	-	-	-	-	-	-	-	-	-	-	-	-	-	745-751
Insecta	Dendrolimus sibiricus	+	-	-	-	-	-	-	-	-	-	-	-	-	-	-	752
Insecta	Diaphorina citri	+	-	-	-	-	-	-	-	-	-	-	-	-	-	-	753-756
Insecta	Gonipterus scutellatus	+	-	-	-	-	-	-	-	-	-	-	-	-	-	-	757-758
Insecta	Harmonia axyridis	+	-	-	-	-	-	-	-	-	-	-	-	-	-	-	759-761
Insecta	Homalodisca vitripennis	+	-	-	-	-	-	-	-	-	-	-	-	-	-	-	762-764
Insecta	Hylastes ater	+	-	-	-	-	-	-	-	-	-	-	-	-	-	-
Insecta	Hyphantria cunea	+	-	-	-	-	-	-	-	-	-	-	-	-	-	-	765-770
Insecta	Hypogastura purpurescens	+	-	-	-	-	-	-	-	-	-	-	-	-	-	-
Insecta	Hypogastura viatica	+	-	-	-	-	-	-	-	-	-	-	-	-	-	-
Insecta	Icerya purchasi	+	-	-	-	-	-	-	-	-	-	-	-	-	-	-	771-774
Insecta	Ips typographus	+	-	-	-	-	-	-	-	-	-	-	-	-	-	-	775-779
Insecta	Lasius neglectus	+	-	-	-	-	-	-	-	-	-	-	-	-	-	-	780
Insecta	Linepithema humile	+	-	-	-	-	-	-	-	-	-	-	-	-	-	-
Insecta	Lymantria dispar	+	-	-	-	-	-	-	-	-	-	-	-	-	-	-	781-786
Insecta	Maconellicoccus hirsutus	+	-	-	-	-	-	-	-	-	-	-	-	-	-	-	787-793
Insecta	Monomorium destructor	+	-	-	-	-	-	-	-	-	-	-	-	-	-	-	794
Insecta	Monomorium floricola	+	-	-	-	-	-	-	-	-	-	-	-	-	-	-	795-796
Insecta	Monomorium pharaonis	+	-	-	-	-	-	-	-	-	-	-	-	-	-	-	797-804
Insecta	Myrmica rubra	+	-	-	-	-	-	-	-	-	-	-	-	-	-	-
Insecta	Ochlerotatus japonicus japonicus	+	-	-	-	-	-	-	-	-	-	-	-	-	-	-	805
Insecta	Oracella acuta	-	-	-	-	-	-	-	-	-	-	-	-	-	-	-	806
Insecta	Orthotomicus erosus	+	-	-	-	-	-	-	-	-	-	-	-	-	-	-	807-808
Insecta	Oryctes rhinoceros	+	-	-	-	-	-	-	-	-	-	-	-	-	-	-	809-811
Insecta	Acromyrmex octospinosus	+	-	-	-	-	-	-	-	-	-	-	-	-	-	-	812
Insecta	Adelges piceae	+	-	-	-	-	-	-	-	-	-	-	-	-	-	-	813-815
Insecta	Adelges tsugae	+	-	-	-	-	-	-	-	-	-	-	-	-	-	-	816-819
Insecta	Aedes aegypti	+	-	-	-	-	-	-	-	-	-	-	-	-	-	-	820-837
Insecta	Aedes albopictus	+	-	-	-	-	-	-	-	-	-	-	-	-	-	-
Insecta	Agrilus planipennis	+	-	-	-	-	-	-	-	-	-	-	-	-	-	-	838-843
Insecta	Anopheles quadrimaculatus	+	-	-	-	-	-	-	-	-	-	-	-	-	-	-	844-846
Insecta	Anoplolepis gracilipes	+	-	-	-	-	-	-	-	-	-	-	-	-	-	-	847-853
Insecta	Anoplophora chinensis	+	-	-	-	-	-	-	-	-	-	-	-	-	-	-	854-859
Insecta	Anoplophora glabripennis	+	-	-	-	-	-	-	-	-	-	-	-	-	-	-	860-873
Insecta	Anthonomus grandis	+	-	-	-	-	-	-	-	-	-	-	-	-	-	-	874-875
Insecta	Apis mellifera scutellata	+	-	-	-	-	-	-	-	-	-	-	-	-	-	-
Insecta	Aulacaspis yasumatsui	+	-	-	-	-	-	-	-	-	-	-	-	-	-	-	876
Insecta	Bactrocera tryoni	+	-	-	-	-	-	-	-	-	-	-	-	-	-	-	877-878
Insecta	Bemisia tabaci	+	-	-	-	-	-	-	-	-	-	-	-	-	-	-	879-888
Insecta	Brontispa longissima	+	-	-	-	-	-	-	-	-	-	-	-	-	-	-	889-890
Insecta	Cactoblastis cactorum	+	-	-	-	-	-	-	-	-	-	-	-	-	-	-	891-892
Insecta	Calliphora vicina	+	-	-	-	-	-	-	-	-	-	-	-	-	-	-	893-896
Insecta	Ceratitis capitata	+	-	-	-	-	-	-	-	-	-	-	-	-	-	-	897-898
Insecta	Cinara cupressi	+	-	-	-	-	-	-	-	-	-	-	-	-	-	-	899-900
Insecta	Coptotermes formosanus	+	-	-	-	-	-	-	-	-	-	-	-	-	-	-	901-906
Insecta	Cryptococcus fagisuga	+	-	-	-	-	-	-	-	-	-	-	-	-	-	-	907-908
Insecta	Paratrechina longicornis	+	-	-	-	-	-	-	-	-	-	-	-	-	-	-	909
Insecta	Pheidole megacephala	+	-	-	-	-	-	-	-	-	-	-	-	-	-	-
Insecta	Polistes chinensis	+	-	-	-	-	-	-	-	-	-	-	-	-	-	-	910
Insecta	Quadrastichus erythrinae	+	-	-	-	-	-	-	-	-	-	-	-	-	-	-	911-912
Insecta	Scyphophorus acupunctatus	+	-	-	-	-	-	-	-	-	-	-	-	-	-	-	913-915
Insecta	Sirex noctilio	+	-	-	-	-	-	-	-	-	-	-	-	-	-	-	916-918
Insecta	Solenopsis geminata	+	-	-	-	-	-	-	-	-	-	-	-	-	-	-	919-920
Insecta	Solenopsis invicta	+	-	-	-	-	-	-	-	-	-	-	-	-	-	-	921-925
Insecta	Tapinoma melanocephalum	+	-	-	-	-	-	-	-	-	-	-	-	-	-	-	926-930
Insecta	Technomyrmex albipes	+	-	-	-	-	-	-	-	-	-	-	-	-	-	-	931-932
Insecta	Tetropium fuscum	+	-	-	-	-	-	-	-	-	-	-	-	-	-	-
Insecta	Tomicus piniperda	+	-	-	-	-	-	-	-	-	-	-	-	-	-	-	933-936
Insecta	Trogoderma granarium	+	-	-	-	-	-	-	-	-	-	-	-	-	-	-	937
Insecta	Vespula vulgaris	+	-	-	-	-	-	-	-	-	-	-	-	-	-	-
Insecta	Xylosandrus compactus	+	-	-	-	-	-	-	-	-	-	-	-	-	-	-	938-940
Insecta	Vespa velutina nigrithorax	+	-	-	-	-	-	-	-	-	-	-	-	-	-	-	941
Insecta	Vespula germanica	+	-	-	-	-	-	-	-	-	-	-	-	-	-	-	942
Insecta	Vespula pensylvanica	+	-	-	-	-	-	-	-	-	-	-	-	-	-	-	943-944
Insecta	Wasmannia auropunctata	+	-	-	-	-	-	-	-	-	-	-	-	-	-	-

## Sheet: References_list
1 Diesmos, A.C., Diesmos, M.L. & Brown, R. Status and distribution of alien invasive frogs in the Philippines. J. Environ. Sci. Manag. 9, 41-53 (2008).
2 Recuero, E., Iraola, A., Rubio, X., Machordom, A. & Garcia-Paris, M. Mitochondrial differentiation and biogeography of Hyla meridionalis (Anura : Hylidae): an unusual phylogeographical pattern. J. Biogeogr. 34, 1207-1219 (2007).
3 Gb Non-Native Species Secretariat Alpine Newt, Mesotriton alpestris. Available at: http://www.nonnativespecies.org/factsheet/factsheet.cfm?speciesId=2215.
4 Brown, R. M. et al. Amphibians and Reptiles of Luzon Island (Philippines), VII: Herpetofauna of Ilocos Norte Province, Northern Cordillera Mountain Range. Check List 8, 469-490 (2012).
5 Siler, C. D. et al. Amphibians and Reptiles, Luzon Island, Aurora Province and Aurora Memorial National Park, northern Philippines: new island distribution records. Check List 7, 182-195 (2011).
6 Brown, R. M. et al. The amphibians and reptiles of Luzon Island, Philippines, VIII: the herpetofauna of Cagayan and Isabela Provinces, northern Sierra Madre Mountain Range. ZooKeys 266, 1-120 (2013).
7 Tingley, R. et al. European newts establish in Australia, marking the arrival of a new amphibian order. Biol Invasions 17, 31-37 (2015).
8 Bishop, P.J. Bell frog populations in New Zealand-good news or bad news? Aus. Zoologist 34, 408-413 (2008).
9 Pickard, C.R. & Towns, D.R. Atlas of the amphibians and reptiles of New Zealand, Science and Research Directorate, Department of Conservation. (1988).
10 Holsbeek, G. et al. A cryptic invasion within an invasion and widespread introgression in the European water frog complex: consequences of uncontrolled commercial trade and weak international legislation. Mol. Ecol. 17, 5023-5035 (2008).
11 Dubey, S., Leuenberger, J. & Perrin, N. Multiple origins of invasive and ‘native’ water frogs (Pelophylax spp.) in Switzerland. Biol. J. Linn. Soc. 112, 442-449 (2014).
12 Nori, J., Urbina-Cardona, J.N., Loyola, R.D., Lescano, J.N., & Leynaud, G.C. (2011). Climate change and American Bullfrog invasion: what could we expect in South America? PLoS ONE 6, e25718.
13 Bai, C., Garner, T.W.J. & Li, Y. First Evidence of Batrachochytrium dendrobatidis in China: Discovery of Chytridiomycosis in Introduced American Bullfrogs and Native Amphibians in the Yunnan Province, China. EcoHealth 7, 127-134 (2010).
14 Bai, C., Ke, Z.W., Consuegra, S., Liu, X. & Li, Y. The role of founder effects on the genetic structure of the invasive bullfrog (Lithobates catesbeianaus) in China. Biol. Invasions 14, 1785-1796 (2012).
15 Yiming, L., Zhengjun, W. & Duncan, R.P. Why islands are easier to invade: human influences on bullfrog invasion in the Zhoushan archipelago and neighboring mainland China. Oecologia 148, 129-136 (2006).
16 Liu, X., Li, Y. M. & Mcgarrity, M. Geographical variation in body size and sexual size dimorphism of introduced American bullfrogs in southwestern China. Biol Invasions 12, 2037-2047 (2010).
17 Measey, G. J. et al. Ongoing invasions of the African clawed frog, Xenopus laevis: a global review. Biol Invasions 14, 2255-2270 (2012).
18 Krysko, K., Enge, K. & Moler, P. Atlas of amphibians and reptiles in Florida. Final Report, Project Agreement, 8013, 149-151 (2011).
19 Peng, S., Liao, W., Li, Z., Jia, F. & Wang, Y. Scientific investigation of the animal and plant resources at Danxia Mount in Guangdong, Beijing, Science Press (2011). (in Chinese)
20 Zhao, J., Yi, Z. & Zhou, X. Aquatic animals and plants of Guangzhou, Beijing (in Chinese), Science Press (2010).
21 Liao. W. Biodiversity and ecological sustainable development of Maluanshan Country Park, Shenzhen, Beijing (in Chinese), Science Press (2007).
22 Wang, K. National nature reserves of China, Heifei (in Chinese), Anhui science and Technology Press (2003).
23 Ning, S., Su, Y. & Tang, X. The key areas of biological diversity-Scientific investigation of Qiuwan Mountain Nature Reserve in Guangxi, Beijing (in Chinese), Science Press (2010).
24 Wu, Z., Chen, J. & Wu, C. Scientific survey of Xiangtoushan National Nature Reserve in Guangdong, Beijing (in Chinese), China Forestry Publishing House (2003).
25 Lan, C. & Wang, Y. Natural resources and ecological research of Neilingding Island in Guangdong Province, Beijing (in Chinese), China Forestry Publishing House (2001).
26 Shi, H., Zhao, E. & Wang, L. The amphibian and reptile fauna of Hainan, Beijing (in Chinese), Science Press (2011).
27 Zhao, E. & Yang, D. Amphibians and reptiles of Hengduan Mountains, Beijing (in Chinese), Science Press (1997).
28 Zhao, E., Zhao, K. & Zhou, K. Fauna sinica Reptilia Vol. 2: Squamata, Lacertilia, Beijing (in Chinese), Science Press (1999).
29 Stuart, B.L., Sok, K. & Neang, T. A collection of amphibians and reptiles from hilly eastern Cambodia. Raffles Bull. Zool. 54, 129-155 (2006).
30 Hartmann, T. et al. A Preliminary Annotated Checklist of the Amphibians and Reptiles of the Kulen Promtep Wildlife Sanctuary in Northern Cambodia. Asia. Herpetol. Res. 4, 36-55 (2013).
31 Grismer, L.L., Neang, T., Chav, T. & Grismer, J.L. Checklist of the amphibians and reptiles of the Cardamom region of southwestern Cambodia. Cambodian J. Nat. His. 2008, 12-28 (2008).
32 Krohn, A. The Amphibian and Reptile Diversity of Tràm Chim National Park, Đống Tháp Province, Việt Nam, Independent Study Project ISP) Collection (2009).
33 Encyclopedia of Life Encyclopedia of Life - Animals - Plants - Pictures and Information. Available at: http://eol.org/.
34 Ji, X., Lin, L., Lin, C., Qiu, Q. & Du, Y. Sexual dimorphism and female reproduction in the many-lined sun skink (Mabuya multifasciata) from China. J. Herpetol. 40, 351-357 (2006).
35 Hoskin, C. J. The invasion and potential impact of the Asian House Gecko (Hemidactylus frenatus) in Australia. Austral. Ecol. 36, 240-251 (2011).
36 Farr, W.L. Distribution of Hemidactylus frenatus in Mexico. Southwest. Nat. 56, 265-273 (2011).
37 Rödder, D., Sole, M. & Bohme, W. Predicting the potential distributions of two alien invasive Housegeckos (Gekkonidae: Hemidactylus frenatus, Hemidactylus mabouia). North-West. J. Zool. 4, 236-246 (2008).
38 Zug, G.R. Speciation and dispersal in a low diversity taxon: the slender geckos Hemiphyllodactylus (Reptilia, Gekkonidae). Smithsonian Contributions to Zoology 631, 1-70 (2010).
39 Chapple, D. G., et al. Biosecurity interceptions of an invasive lizard: origin of stowaways and human-assisted spread within New Zealand. Evol. Appl. 6, 324-339 (2013).
40 Chapple, D. G., Hoskin, C. J., Chapple, S. N. J. & Thompson, M. B. Phylogeographic divergence in the widespread delicate skink (Lampropholis delicata) corresponds to dry habitat barriers in eastern Australia. BMC Evol. Biol. 11, 191 (2011).
41 Rhodin, A., Pritchard, P., van Dijk, P. P., Saumure, R., Bury, B. & Germano, D. Conservation Biology of Freshwater Turtles and Tortoises. Chelonian Research Monographs 5, 001.1-001.9 (2008).
42 Wu, Y. Fauna of Hebei: Amphibians. Reptiles, Mammals, Shijiazhuang (in Chinese), Hebei science and Technology Press (2009).
43 Gao, W. & Cheng, W. Beijing vertebrate retrieval table, Beijing (in Chinese), Beijing Publishing House (1994).
44 Huang, M. Fauna of Zhejiang: Amphibians and Reptiles, Hangzhou (in Chinese), Zhejiang Science and Technology Press (1990).
45 Shi, B. & Zhao, E. Sichuan Fauna Economia. Chengdu (in Chinese), Sichuan People's Publishing House (1982).
46 Li, Z. Wildlife directory of Guizhou, Guiyang (in Chinese), Guizhou Science and Technology Publishing House (2011).
47 Peng, S., Liao, W., Wang, Y., Jia, F. & Fang, Q. Study on biodiversity of Mount Sanqingshan in China, Beijing (in Chinese), Science Press (2008).
48 Jiang, Z. Biodiversity and Its Conservation in the Tiankeng-Difeng Region, Beijing (in Chinese), China Forestry Publishing House (2002).
49 Li, J. & Xie, M. Scientific research of Taitong-Kongdong Mountain Nature Reserve in Gansu Province, Beijing (in Chinese), China Forestry Publishing House (2001).
50 Song, C. Scientific survey of Funiushan Mountian Nature Reserve, Beijing (in Chinese), China Forestry Publishing House (1994).
51 Wang, Z., Zhu, Z., Wang, L., Lei, Y., Pu, Y. & Liu, X. Biological diversity and the protection of Zhangheyuan Nature Reserve in Hubei, Beijing (in Chinese), Science Press (2008).
52 Gao, E., Wang, Z. & Wang, Z. Scientific research on the Duheyuan Nature Reserve of Hubei Province, Beijing (in Chinese), Science Press (2012).
53 Wu, Y. & Ji, W. Study on Jiangxi Poyang Lake National Nature Reserve, Beijing (in Chinese), China Forestry Publishing House (2002).
54 Lin, P. The comprehensive scientific survey report of Liangye Mountain Nature Reserve, Fujian, Xiamen (in Chinese), Xiamen University press (2001).
55 Wu, X., Gu, C. & Zhu, J. Comprehensive study of Alligator sinensis in Anhui National Nature Reserve, Hefei (in Chinese), Hefei University of Technology press (2008).
56 Li, Z., Wu, X., Chen, X. & Liu, C. Report of scientific survey on Jiulingshan Reserve of Jiangxi, Beijing (in Chinese), Science Press (2009).
57 Zhao, J., Wu, Y. & Guan, W. Scientific survey and biodiversity research of Tuoliang Nature Reserve in Hebei, Beijing (in Chinese), Science Press (2008).
58 Liu, X. & Fang, F. Scientific research of Wuyi Mountain Nature Reserve in Jiangxi province, Beijing (in Chinese), China Forestry Publishing House (2001).
59 Liu, X. & Wang, L. Scientific survey and study on biodiversity on the Lushan Nature Reserve in Jiangxi Province, Beijing (in Chinese), Science Press (2010).
60 Ren, Y., Wen, Z. & Li, G. Comprehensive scientific investigation reports on Shaanxi Micangshan Nature Reserve, Beijing (in Chinese), Science Press (2008).
61 Lin, P., Li, Z. & Zhang, J. The comprehensive scientific survey report of Junzifeng Nature Reserve, Fujian, Xiamen (in Chinese), Xiamen University press (2005).
62 The Forestry Department of Guizhou Province. Scientific survey of the Zhujiashan Nature Reserve in Guizhou, Beijing (in Chinese), China Forestry Publishing House (2000).
63 Ge, J., Hu, H. & Li, B. Scientific survey and study on forest biodiversity in Mulinzi Nature Reserve of Hubei, central China, Beijing (in Chinese), Science Press (2009).
64 Zhao, Y. & Song, C. Scientific survey of Yellow River Delta National Nature Reserve, Beijing (in Chinese), China Forestry Publishing House (1995).
65 Song, C. Scientific survey of Qingliang Mountain Nature Reserve in Zhejiang Province, Beijing (in Chinese), China Forestry Publishing House (1997).
66 Song, C. Scientific investigation of Baotianman Mountian Natural Reserve, Beijing (in Chinese), China Forestry Publishing House (1994).
67 Jiang, Z. Biodiversity of the Qingmuchuan Nature Reserve, Shaanxi, China. Tsinghua University press, Beijing (in Chinese) (2005).
68 The Forestry Department of Henan Province, The Protection of Wild Plants. Scientific research of Henan Yellow River Wetland Nature Reserves, Beijing (in Chinese), China Environmental Science Press (2001).
69 Fan, L., Guo, C. & Liu, H. Amphibias and reptiles of Shanxi Province, Beijing (in Chinese), China Forestry Publishing House (1998).
70 Yao, C. Amphibians and reptiles of Gansu, Lanzhou (in Chinese), Gansu science and Technology Press (2012).
71 Zhao, W. The amphibians and reptiles of Heilongjiang Province, Beijing (in Chinese), Science Press (2008).
72 Zhang, M., Zong, Y. & Ma, J. Fauna sinica Reptilia Overview: Chelonia, Crocodylia, Beijing (in Chinese), Science Press (1998).
73 Schulte, U., Thiesmeier, B., Mayer, W. & Schweiger, S. Allochthone Vorkommen der Mauereidechse (Podarcis muralis) in Deutschland. Zeitschrift für Feldherpetologie 15, 139-156 (2008).
74 Li, Z. Biodiversity research of Wuyuan Forest Birds Nature Reserve, Jiangxi, Beijing (in Chinese), Science Press (2013).
75 Chen, J. Vertebrate fauna of Taiwan, Taibei (in Chinese), The Commercial Press (1969).
76 Zhao, E., Huang, M. & Zong, Y. Fauna sinica Reptilia Vol. 3: Squamata, Serpentes, Beijing (in Chinese), Science Press (1998).
77 Dorcas, M. E. et al. Severe mammal declines coincide with proliferation of invasive Burmese pythons in Everglades National Park. P. Natl. Acad. Sci. USA 109, 2418-2422 (2012).
78 Siler, C., et al. Amphibians and reptiles, Romblon Island Group, central Philippines: comprehensive herpetofaunal inventory. Check List, 8, 443-462 (2012).
79 Wallach, V. (2008). Range extensions and new island records for Ramphotyphlops braminus (Serpentes: Typhlopidae). Bull. Chicago Herpetol. Soc. 43, 80-82.
80 James, H. D., Batista, V., Lymberakis, P. & Carretero, M.A. Complex estimates of evolutionary relationships in Tarentola mauritanica (Reptilia: Gekkonidae) derived from mitochondrial DNA sequences. Mol. Phyl. Evol. 30, 855-859 (2004).
81 Ota, H., Toda, M., Masunaga, G., Kikukawa, A., and Toda. M. Feral populations of amphibians and reptiles in the Ryukyu Archipelago, Japan. Global Environ. Res. 8, 133-143 (2004).
82 Yamauchi, T., Nishibori, T. & Suzuki, D. First Report of Ozobranchus jantseanus (Hirudinida: Ozobranchidae) Parasitizing the Exotic Red-Eared Slider Trachemys scripta elegans in Japan. Comp. Parasitol. 79, 348-349 (2012).
83 Oi, M., Araki, J., Matsumoto, J. & Nogami, S. Helminth fauna of a turtle species introduced in Japan, the red-eared slider turtle (Trachemys scripta elegans). Res. Vet. Sci. 93, 826-830 (2012).
84 Kato, H., Odagiri, Y., Hattori, T. & Honda, A. The current distribution and status of the red-eared turtle, Trachemys scripta elegans (Testudines, Emydidae) as invasive species in the Asabata Area, Shizuoka, Japan. Natural History of the Tokai District 7, 21–24 (2014). (in Japanese).
85 Rödder, D., Schmidtlein, S., Veith, M. & Lotters, S. Alien Invasive Slider Turtle in Unpredicted Habitat: A Matter of Niche Shift or of Predictors Studied? PLoS ONE 4, e7843 (2009).
86 Kikillus, K.H., Hare, K.M. & Hartley, S. Minimizing false-negatives when predicting the potential distribution of an invasive species: a bioclimatic envelope for the red-eared slider at global and regional scales. Anim. Conserv. 13, 5-15 (2010).
87 Alcalde, L., Derocco, N.N., Rosset, S.D. & Williams, J. D. Southernmost Localities of Trachemys dorbigni and First Record of Trachemys scripta elegans for Argentina (Cryptodira: Emydidae). Chelonian Conserv. Biol. 11, 128-133 (2012).
88 Martins, R.A., Assalim, A.M. & de Barros, Molina, F. The presence of the Red-eared slider, Trachemys scripta elegans (Wied, 1838) (Testudines, Emydidae), an invasive species, in the Paraibuna river basin, South. Brazil. Herpetol. Notes 7, 437-441 (2014).
89 Bauer, A. M., et al. Molecular evidence for the taxonomic status of Hemidactylus brookii group taxa (Squamata: Gekkonidae). Herpetol. J. 20, 129-138 (2010).
90 Gunn, J., Bowker, R., Sullivan, K.O. & Sullivan, B. K. An old world skink, Chalcides ocellatus, with a long history of anthropogenically assisted dispersal, now established in mesa, Arizona, USA. Herpetol. Rev. 43, 551-553 (2012).
91 Goldberg, S. R., Bursey, C. R., Sullivan, K. O., Bowker, R. W. & Sullivan, B. K. Old-World Nematodes in the Ocellated Skink, Chalcides ocellatus (Squamata: Scincidae) Now Established in Mesa, Maricopa County, Arizona, USA. Comp. Parasitol. 82, 304-305 (2015).
92 Krysko, K. L., et al. Verified non-indigenous amphibians and reptiles in Florida from 1863 through 2010: Outlining the invasion process and identifying invasion pathways and stages. Zootaxa 3028, 1-64 (2011).
93 Stuart, Y. E., et al. Two new introduced populations of the Cuban green anole (Anolis porcatus) in the Dominican Republic. IRCF Reptiles and Amphibians 19, 71-75 (2012).
94 Odum, A.R. & van Buurt, G. Geographic distribution: Anolis porcatus (Cuban Green Anole). Herpetol. Rev. 40, 450 (2009).
95 Powell, R., et al. Introduced amphibians and reptiles in the greater Caribbean: Patterns and conservation implications. Conservation of Caribbean Island Herpetofaunas Volume 1: Conservation Biology and the Wider Caribbean. Brill, 2011. 63-143 (2011).
96 Krysko, K.L., Albury, N.A. & Steadman, D.W. Confirmation of the Southeastern Five-lined Skink, Plestiodon inexpectatus Taylor 1932 (Scincidae), on Grand Bahamas Island, Commonwealth of The Bahamas. IRCF Reptiles and Amphibians 19, 126–127 (2012).
97 Silva-Rocha, I., Salvi, D., Sillero, N., Mateo, J.A. & Carretero, M.A. Snakes on the Balearic Islands: An Invasion Tale with Implications for Native Biodiversity Conservation. PLoS ONE 10, e0121026 (2015).
98 Emerson, Y. S. Geographic distribution: Pelodiscus sinensis in South Cotabato, Mindanao, PH. Herpetol. Rev. 45, 280-281 (2014).
99 http://www.californiaherps.com/lizards/pages/p.s.siculus.html.
100 Palmer, D.D. & Fisher, R.N. Geographic Distribution: Ramphotyphlops braminus. Herpetol. Rev. 41, 51 (2010).
101 Lampropeltis - Control of the invasive species Lampropeltis getula californiae on the island of Gran Canaria (BIODIV).
102 Pinya, S. & Carretero, M.A. The Balearic herpetofauna: a species update and a review on the evidence. Acta Herpetologica 6, 59-80 (2011).
103 Spaneli, V. & Lymberakis, P. First record of Stellagama stellio (Linnaeus, 1758) from Crete, Greece. Herpetol. Notes 7, 367-369 (2014).
104 García-Rodríguez, A., Chaves, G., Wainwright, M. & Villegas, A. Geographic distribution: Eleutherodactylus coqui. Herpetol. Rev. 41, 375 (2010).
105 Wallach, V. Range extensions and new island records for Ramphotyphlops braminus (Serpentes: Typhlopidae). Bull. Chicago Herpetol. Soc. 43, 80-82 (2008).
106 Pasachnik, S. A., et al. Green iguanas (Iguana iguana) in the Dominican Republic. IRCF Reptiles and Amphibians 19, 132-134 (2012).
107 Jadin, R.C., Altamirano, M.A., Yánez-Muñoz, M.H. & Smith, E.N. First record of the common house gecko (Hemidactylus frenatus) in Ecuador. Appl. Herpetol. 6, 193 (2009).
108 Thomas, N. American iguanas in Fiji. NatureFiji-MareqetiViti. Retrieved 2011-11-13 (2011).
109 Gillette, C. R. et al. Oustalet’s Chameleon, Furcifer oustaleti (Mocquard 1894) (Chamaeleonidae), a non-indigenous species newly established in Florida. IRCF Reptiles and Amphibians 17, 248–249 (2010).
110 Krysko, K. L. et al. Preliminary diet analysis for the non-indigenous Oustalet’s chameleon, Furcifer oustaleti (Mocquard 1894) (Squamata: Chamaeleonidae), in southern Florida. IRCF Reptiles and Amphibians 19, 280-287 (2012).
111 Meshaka, Jr. W.E. The herpetofauna of the Kampong. Florida Scientist 62, 153-157 (1999).
112 Meshaka, Jr. W.E., Butterfield, B.P. & Hauge, J.B. Exotic amphibians and reptiles of Florida (Krieger, 2004).
113 King, W. & Krakauer, T. The exotic herpetofauna of southeast Florida. Quarterly Journal of the Florida Academy of Sciences 29, 144-154 (1966).
114 Enge, K. M. FWC bioprofile for the Argentine Black and White Tegu (Tupinambis merianae). Florida Fish and Wildlife Conservation Commission report, Tallahassee, Florida, USA (2007).
115 Harvey, R.G. & Mazzotti, F.J. The Argentine Black and White Tegu in South Florida: Population Growth, Spread, and Containment. WEC360, UF/IFAS Extension (2015).
116 Krysko, K. L. et al. The African five-lined skink, Trachylepis quinquetaeniata (lichtenstein 1823): a new established species in Florida. IRCF Reptiles and Amphibians 17, 183-184 (2010).
117 Rato, C., Carranza, S. & Harris, D.J. When selection deceives phylogeographic interpretation: The case of the Mediterranean house gecko, Hemidactylus turcicus (Linnaeus, 1758). Mol. Phylogenet. Evol. 58, 365-373 (2011).
118 Georgia Invasive Species Task Force website, Other Invasive Species of Concern in Georgia.
119 Lorvelec, O., Berchel, J. & Barré, N. First report of the Flowerpot Blindsnake, Indotyphlops braminus (Daudin, 1803), from La Désirade (Guadeloupe, the French West Indies). Caribbean Herpetol. 55, 1-2 (2016).
120 Shi, H. T. et al. Control of the spread of alien slider turtles in China. Bulletin of Biology 44, 1-3 (2009) (in Chinese)
121 McCrane, J. R. et al. Geographic distribution: Eleutherodactylus (Euhyas) planirostris. Herpetol. Rev. 39, 362 (2008).
122 Spawls, S., Howell, K.M., Drewes, R.C. & Ashe, J. A Field Guide to the Reptiles of East Africa (Academic Press, 2002).
123 Kolby, J. E. et al. Stop Madagascar’s toad invasion now. Nature 509, 563-563 (2014).
124 Kolbe, J. J. et al. The desire for variety: Italian wall lizard (Podarcis siculus) populations introduced to the United States via the pet trade are derived from multiple native-range sources. Biol. invasions 15, 775-783 (2013).
125 Burke, R. L. et al. Podarcis siculus (Italian Wall Lizard). Predation. Herpetol. Rev. 41, 85–86 (2010).
126 Sy, E.Y. Checklist of Exotic Species in the Philippine Pet Trade, II. Reptiles. J. Nat. Stud. 14, 66-93 (2015).
127 Sy, E.Y. Geographic Distribution: Calotes versicolor (Common Garden Lizard) in the Philippines. Herpetol. Rev. 44, 625 (2010).
128 Sy, E.Y., Eleazar, B., Achacoso, R. & Diesmos, A.C. Eleutherodactylus planirostris (Greenhouse Frog) on Luzon, Philippines. Herpetol. Rev. 46, 56 (2015).
129 Crawford, A.J., Alonso, R., Jaramillo, A., Sucre, S. & Ibáñez, D.R. DNA barcoding identifies a third invasive species of Eleutherodactylus (Anura: Eleutherodactylidae) in Panama City, Panama. Zootaxa 2890, 65-67 (2011).
130 Rebelo, R. et al. Xenopus laevis (Daudin, 1802), a new exotic amphibian in Portugal. Biol. Invasions 12, 3383-3387 (2010).
131 Reynolds, R.G. et al. Genetic analysis of a novel invasion of Puerto Rico by an exotic constricting snake. Biol. invasions 15, 953-959 (2013).
132 Joglar, R.L. et al. Conserving the Puerto Rican herpetofauna. Appl. Herpetol. 4, 327-345 (2007).
133 Herrera-Montes, A. Notes on the Striped Keelback (Xenochrophis vittatus) in Puerto Rico: A Recently Reported Non-native Snake in the Western Hemisphere. IRCF Reptiles and Amphibians 22, 178-181 (2015).
134 http://www.terradaily.com/2005/050418151216.jf2s7w8f.html.
135 Chan, S.H. & Goh, C. Frogs of Sungei Buloh Wetland Reserve (Amphibia: Anura). Nature in Singapore, 3, 103-116 (2010).
136 Leong, T.M. & Lim, K.K.P. Occurrence of Günther’s Frog, Hylarana guentheri (Amphibia: Anura: Ranidae) in Singapore. Nature in Singapore, 4, 135-141 (2011).
137 Baker, N. & Lim, K. Wild Animals of Singapore: A Photographic Guide to Mammals, Reptiles, Amphibians and Freshwater Fishes. Reprinted with corrections and updates (Draco Publishing, 2012).
138 Lim, N.T-L., Yeo, A.W.M. & Chan, K.W. Microhyla fissipes (narrowmouth frog) (Geographical distribution). Herpetol. Rev. 37, 101 (2006).
139 Ng, T.H. & Yeo, D.C.J. Non-indigenous frogs in Singapore. Nature in Singapore 5, 95-102 (2012).
140 Deschandol, F. Field report, May 15th to June 01st 2012 – Spain, Portugal (2012).
141 Koch, A. et al. On the occurrence of the Asiatic softshell turtle, Amyda cartilaginea (Boddaert, 1770), on Sulawesi, Indonesia. Hamadryad 32, 121-127 (2008).
142 Wittenberg, R. et al. Invasive alien species in Switzerland: An inventory of alien species and their threat to biodiversity and economy in Switzerland (FOEN, 2006).
143 Bauer, A. Pauwels, O.S. & Sumontha, M. Geographic distribution. Hemidactylus brookii brookii (Brook's Gecko). Herpetol. Rev. 33, 322 (2002).
144 Laufer, G. et al. Bullfrog (Lithobates catesbeianus) invasion in Uruguay. Biol. Invasions 10, 1183-1189 (2008).
145 Barrio-Amorós, C.L. & Rivas-Fuenmayor, G. Spiny-tailed iguanas (Ctenosaura similis) in Venezuela: a preliminary report. Iguana 15, 160-161 (2008).
146 Gong, S. et al. Highly pathogenic Salmonella Pomona was first isolated from the exotic red-eared slider (Trachemys scripta elegans) in the wild in China: Implications for public health. Sci. Total Environ. 468, 28-30 (2014).
147 Griffin, M. Annotated Checklist and Provisional National Conservation Status of Namibian Reptiles. (Windhoek, Namibia Scientific Society, 2003).
148 Maschio, G. F., Santos-Costa, M. C. & Prudente, A. L. Road-kills of snakes in a tropical rainforest in the Central Amazon Basin, Brazil. S. Am. J. Herpetol. 11, 46-53 (2016).
149 Mateo, J. Los Anfibios y los Reptiles Introducidos en Baleares: un repaso a lo que sabemos y un ejemplo de puerta de entrada, in: Llibre Verd de Protecció d’Espècies a Les Balears, Govern de les Illes Balears. Conselleria d’Agricultura, Medi Ambient i Territori, Palma de Mallorca, 447–454 (2015).
150 Introduced Reptiles: Mauritius Reptiles. Available at: http://www.mauritius-reptiles.com/the-reptiles-of-mauritius/introduced-reptiles
151 Kraus, F. Alien reptiles and amphibian. A scientific compendium and analysis. Invading nature: Springer series in invasion ecology 4 (2009).
152 García-Díaz, P., Ross, J.V., Ayres, C. & Cassey, P. Understanding the biological invasion risk posed by the global wildlife trade: propagule pressure drives the introduction and establishment of Nearctic turtles. Global Change Biol. 21, 1078–1091 (2015).
153 Fisher, R.N. Dispersal and evolution of the Pacific Basin gekkonid lizards Gehyra oceanica and Gehyra mutilata. Evolution, 51, 906-921 (1997).
154 Indraneil Das Espèces Invasives Réunion. Available at: http://www.especesinvasives.re/
155 Kaiser, H. et al. The herpetofauna of Timor-Leste: a first report. ZooKeys 109, 19-86 (2011).
156 Borroto-Páez, R., Bosch, R.A., Fabres, B.A. & García, O.A. Introduced amphibians and reptiles in the Cuban Archipelago. Herpetol. Conserv. Biol. 10, 985-1012 (2015).
157 Amphibians and Reptiles of Honduras. Available at: http://museo.biologia.ucr.ac.cr/Listas/Anteriores/HerpHon.htm
158 Caribherp - West Indian amphibians and reptiles. Available at: http://www.caribherp.org/
159 WildAruba. Available at: http://www.wildaruba.org/
160 Herrando, S., Llimona, F., Brotons, L. & Quesada, J. A new exotic bird in Europe: recent spread and potential range of Red‐billed Leiothrix Leiothrix lutea in Catalonia (northeast Iberian Peninsula). Bird Study, 57, 226-235 (2010).
161 Jesus, J., Freitas, A.I., Brehm, A. & Harris, J. An introduced population of Hemidactylus mabouia (Moreau de Jonnés, 1818) on Madeira Island. Herpetozoa 15, 179–180 (2002).
162 Jesus, J. Filogeografia e sistemática molecular de répteis de alguns arquipélagos africanos do Atlântico oriental. Universidade da Madeira (2005). [Dissertation]
163 Maneyro, R. & Langone, J.A. Categorización de los anfibios de Uruguay. Cuadernos de Herpetología 15 (2001).
164 Carranza, S., Arnold, E.N., Wade, E. & Fahd, S. Phylogeography of the false smooth snakes, Macroprotodon (Serpentes, Colubridae): mitochondrial DNA sequences show European populations arrived recently from Northwest Africa. Mol. Phylogenet. Evol. 33, 523–532 (2004).
165 http://cookislands.bishopmuseum.org/distribution.asp?id=8615
166 Knapp C. R. et al. Conservation of amphibians and reptiles in The Bahamas Conservation of Caribbean Island Herpetofaunas, Volume 2 Regional Accounts of the West Indies (2011).
167 Rocha, C. R., Motta, P. C., de Souza Portella, A., Saboya, M. & Brandão, R. Predation of the snake Tantilla melanocephala (Squamata: Colubridae) by the spider Latrodectus geometricus (Araneae: Theridiidae) in Central Brazil. Herpetol. Notes 10, 647-650 (2017).
168 Lazell, J. & Lu, W. Geographic distribution: Kaloula pulchra pulchra. Herpetol. Rev. 27, 209 (1996).
169 Lin, S. et al. First Record of An Alien Invasive Species Eleutherodactylus planirostris in Mainland China, and Its Population Study. Sichuan J. Zool. 36, 680-685 (2017). (in Chinese)
170 Harvey, R. et al. Burmese Pythons in South Florida: Scientific Support for Invasive Species Management. Gainesville, FL: Wildlife Ecology and Conservation Department, Florida Cooperative Extension Service, Institute of Food and Agricultural Sciences, University of Florida (2008).
171 Chen, J. Vertebrate fauna of Taiwan. The Commercial Press, Taibei (1969). (in Chinese)
172 Hoa, N.P.B., Manh, B.H. & Dao, T.T.A. Biodiversity of freshwater fish, amphibians, reptiles and birds in Lang Sen Nature Reserve, Long An Province, Vietnam. In. MWBP. Vientianne, Lao PDR. Mekong Wetlands Biodiversity Conservation and Sustainable Use Programme (MWBP) on behalf of the United Nations Development Programme (UNDP). 41 (2006).
173 Song, C. Scientific survey of Funiushan Mountian Nature Reserve. China Forestry Publishing House, Beijing (1994). (in Chinese)
174 Huang, C. (1993). The animals of Longqi Mountain. China Forestry Publishing House, Beijing (in Chinese)
175 Gao, W. & Cheng, W. Beijing vertebrate retrieval table. Beijing Publishing House, Beijing (1994). (in Chinese)
176 Wang, J., Du, F., Yang, Y., Tian, K. & Wang, Y. Scientific survey of Lancang River Nature Reserve, Yunnan, China. Science Press, Beijing (2010a). (in Chinese)
177 Anhui Provincial Forestry Department. Terrestrial wild animals and plants resources in Anhui province. Hefei university of technology press, Hefei (2006). (in Chinese)
178 Cheng, T., Xian, Y. & Guan, G. Fauna Sinica. Aves Vol. 6. Columbiformes, Psittaciformes, Cuculiformes and Strigiformes. Sciences Press, Beijing (1991). (in Chinese)
179 Cai, J. The birds of Beijing. Beijing Publishing House, Beijing (1988). (in Chinese)
180 Editorial Committee of fauna of Zhejiang. Fauna of Zhejiang: Birds. Zhejiang Science and Technology Press, Hangzhou (1990). (in Chinese)
181 Li, G. Sichuan Fauna Economia. Vol.3: Aves. Sichuan science and Technology Press, Chengdu (1985). (in Chinese)
182 Birds group of Kunming institute of zoology CAS. Vertebrate of Gaoligong Mountain. Vol.2. Aves. Science Press, Beijing (1980). (in Chinese)
183 Xu, L., Liu, Z. & Yu, S. Birds and animals of Hainan island Science Press, Beijing (1983). (in Chinese)
184 Xu, R. Fauna Inner Mongolia Vol. 3. Inner Mongolia University press, Hohhot (2007). (in Chinese)
185 Yan, C. Wild birds of Taiwan, Vol. 1: resident birds. Holiday press, Taibei (1984a). (in Chinese)
186 Chen, C. & Ding, R. Dujiangyan biodiversity research and conservation. Sichuan science and Technology Press, Chengdu (2000) (in Chinese)
187 Zheng, Z. The birds of Qinling Mountains. Science Press, Beijing (1973). (in Chinese)
188 Zhu, X., Jiang, H. & Lu, Y. A complete taxonomic checklist and geographic reference of bird species and subspecies in eastern China. Science Press, Beijing (2008). (in Chinese)
189 Liu, N., Bao, X. & Liao, J. The classification and distribution of the birds in Qingzang Plateau. Science Press, Beijing (2013). (in Chinese)
190 Sai, D. & Sun, Y. A checklist and distribution of the birds in Shandong. Science Press, Beijing (2013). (in Chinese)
191 Eames, J.C., Lambert, F.R. & Cu, N. A survey of the Annamese Lowlands, Vietnam, and its implications for the conservation of Vietnamese and Imperial. Bird Conserv. Int. 4, 343-382 (1994).
192 Hill, M. Bird fauna of two protected forests in northern Vietnam. Forktail 16, 5-14 (2000).
193 Fuchs, J., Cibois, A., Duckworth, J., Eve, R., Robichaud, W.G., Tizard, T. & Van Gansberghe, D. Birds of Phongsaly province and the Nam Ou river, Laos. Forktail 23, 22-86 (2007).
194 Nguyen, L.H.S., Nguyen, T.H. & Le, T.D. Composition of bird species in Huu Lien Nature Reserve, LangSon province. VNU Journal of Science, Earth Sciences 27, 13-22 (2011).
195 Duckworth, J. & Tizard, R. W.W. Thomas's bird records from Laos, principally Vientiane, 1966-1968 and 1981-1983. Forktail 19, 63-84 (2003).
196 Dymond, J. Birds in Vietnam in December 1993 and December 1994. Forktail 13, 7-12 (1998).
197 Eames, J., Eve, R. & Tordoff, A. The importance of Vu Quang Nature Reserve, Vietnam, for bird conservation, in the context of the Annamese lowlands Endemic Bird Area. Bird Conserv. Int. 11, 247-285 (2001).
198 Duckworth, J., Davidson, P., Evans, T., Round, P. & Timmins, R. Bird records from Laos, principally the upper Lao/Thai Mekong and Xiangkhouang province, in 1998-2000. Forktail 18, 11-44 (2002).
199 Le Manh, H., Robbins, M.B., Rice, N.H. & Garcaí-Trejo, E.A. Survey of the avifauna at Muong Nhe Nature Reserve, Dien Bien province, Vietnam. Forktail 28, 101-106 (2012).
200 Eames, J. & Ericson, P. The Björkegren expedition to French Indochina: a collection of birds from Vietnam and Cambodia. Nat. Hist. Bull. Siam. Soc. 44, 75-111 (1996).
201 Takakuwa, H. et al. The characterization of low pathogenic avian influenza viruses isolated from wild birds in northern Vietnam from 2006 to 2009. Comp. Immunol. Microb. 36, 581-590 (2013).
202 Sivakumar, S., Varghese, J. & Prakash, V. Abundance of birds in different habitats in Buxa Tiger Reserve, West Bengal, India. Forktail 22, 128-133 (2006).
203 Birand, A. & Pawar, S. An ornithological survey in north-east India. Forktail 20, 15-24 (2004).
204 Thakur, M., Mattu, V., Mattu, N., Sharma, V., Bhardwaj, R. & Thakur, V. Bird Diversity in Sarkaghat Valley, Mandi (Himachal Pradesh), India. Asian J. Exp. Biol. Sci. 4, 940-950 (2010).
205 Choudhury, A. Birds of Eaglenest Wildlife Sanctuary and Sessa Orchid Sanctuary, Arunachal Pradesh, India. Forktail 19, 1-13 (2003).
206 Singh, A.P. Birds of the upper catchment of Ravi River, Chamba district, Himachal Pradesh, India. Indian Birds 7, 97-103 (2011).
207 King, B., Buck, H., Ferguson, R., Fisher, T., Goblet, C., Nickel, H. & Suter, W. Birds recorded during two expeditions to North Myanmar (Burma). Forktail 17, 29-40 (2001).
208 Mohan, D. & Kumar, R. Breeding birds of Kothri valley, eastern Garhwal Himalayan foothills, India. Forktail 26, 75-81 (2010).
209 Poudyal, L.P. Distribution and habitat use of pheasants in the headwater forests of Seti Khola, Annapurna Conservation Area, Nepal. In. Tribhuvan University, Institute of Forestry Pokhara, Nepal (2008).
210 Choudhury, A. Significant recent ornithological records from Manipur, north-east India, with an annotated checklist. Forktail 25, 71-89 (2009).
211 Srinivasan, U., Dalvi, S., Naniwadekar, R., Anand, M. & Datta, A. The birds of Namdapha National Park and surrounding areas: recent significant records and a checklist of the species. Forktail 26, 92-116 (2010).
212 Basnet, K. & Badola, H.K. Birds of Fambonglho Wildlife Sanctuary, Sikkim, India: a baseline survey for conservation and area management. NeBIO 3, 1-12 (2012).
213 Singh, A. Birds of lower Garhwal Himalayas: Dehra Dun valley and neighbouring hills. Forktail 16, 101-124 (2000).
214 Sultana, A. & Khan, J.A. Birds of oak forests in the Kumaon Himalaya, Uttar Pradesh, India. Forktail 16, 131-146 (2000).
215 Choudhury, A. Some bird records from Nagaland, north-east India. Forktail 17, 91-104 (2001).
216 Vogel, C., Sweet, P., Hung, L. & Hurley, M. Ornithological records from Ha Giang province, north-east Vietnam, during March-June 2000. Forktail 19, 21-30 (2003).
217 Panthi, S. & Thagunna, S.S. Birds of Dhorpatan Hunting Reserve, Nepal. Open J. Forestry 3, 109 (2013).
218 Bezuijen, M.R., Eaton, J.A., Gidean, R.O.H. & Rheindt, F.E. Recent and historical bird records for Kalaw, eastern Myanmar (Burma), between 1895 and 2009. Forktail 26, 49-74 (2010).
219 Lynam, A.J., Round, P.D. & Brockelman, W.Y. Status of birds and large mammals in Thailand’s Dong Phayayen–Khao Yai forest complex. Biodiversity Research and Training (BRT) Program and Wildlife Conservation Society, Bangkok (2006).
220 Thomas, W. & Poole, C. An annotated list of the birds of Cambodia from 1859 to 1970. Forktail 9, 103-127 (2003).
221 Evans, T. Ornithological records from Savannakhet Province, Lao PDR, January-July 1997. Forktail 17, 21-28 (2001).
222 Round, P.D., Pierce, A.J., Sankamethawee, W. & Gale, G.A. The avifauna of the Mo Singto forest dynamics plot, Khao Yai National Park, Thailand. Nat. Hist. Bull. Siam. Soc. 57, 57-80 (2011).
223 Naing, T.Z. Ecology of the White-browed Nuthatch Sitta victoriae in Natmataung National Park, Myanmar, with notes on other significant species. Forktail 19, 57-62 (2003).
224 Boonratana, R. A Preliminary Wildlife Survey in the Kravanh Range of Southwestern Cambodia. Fauna and Flora International - Indochina Programme, Hanoi (1999).
225 Feeroz, M. et al. An evaluation of environmental knowledge among the people living around the Chunati Wildlife Sanctuary in Bangladesh. Environment and biodiversity: In the context of South Asia. Ecological Society (ECOS), Kathmandu, Nepal, 366-374 (1996).
226 Tungittiplakorn, W. & Dearden, P. Hunting and wildlife use in some Hmong communities in northern Thailand. Nat. Hist. Bull. Siam. Soc. 50, 57-73 (2002).
227 Fujita, M.S. et al. Mammals and Birds in Bukit Batu area of Giam Siak Kecil-Bukit Batu Biosphere Reserve, Riau, Indonesia. Kyoto Working Papers on Area Studies: G-COE Series 126, 1-70 (2012).
228 Grassman, L.I., Tewes, M.E., Silvy, N.J. & Kreetiyutanont, K. Spatial organization and diet of the leopard cat (Prionailurus bengalensis) in north-central Thailand. J. Zool. 266, 45-54 (2005).
229 O'Brien, T.G. & Kinnaird, M.F. Birds and mammals of the Bukit Barisan Selatan National Park, Sumatra, Indonesia. Oryx 30, 207-217 (1996).
230 Zhang, T., Li X. & Liu, J. Metabolic thermogenesis of Streptopelia chinesis. Chinese J. Ecol. 29, 963-967 (2010). (in Chinese)
231 Wang, Q. & Hu, H. An investigation of birds of Chiuhwashan in Anhwei Province. J. Anhui University (Natural Science), 1, 56-84 (1978). (in Chinese)
232 Li, D., Zhu, F. & Huang, L. A preliminary study on the avian diversity of Erhai Park in spring. J. Dali University (Comprehensive Edition) 9, 70-72 (2010). (in Chinese)
233 Wu, Y. & Wu, Y. A Preliminary Study of Birds in Xingtai Forest Park. Sichuan J. Zool. 24, 562-567 (2006). (in Chinese)
234 Luo, K. et al. Diversity of Autumn Nocturnal Migrating Bird in Dazhongshan Bird-banding Site, Northern Ailao Mountains. Sichuan J. Zool. 31, 641-646 (2012). (in Chinese)
235 Yang, M., Shi, G., Li, Q. & Liu, N. An Investigation on the Community Structure of Birds at the Temple of Heaven in Beijing. Chinese J. Zool. 42, 136-146 (2008). (in Chinese)
236 Shi, C. & Yang, G. A New Bird Record in Hohhot: Spotted Dove Streptopelia chinensis. Zool. Res. 27, 656-656 (2006). (in Chinese)
237 Zhang, X., Shao, M., Xu, T., Jian, M., Ni C. & Hu B. Study on Bird Diversity in Nanjishan National Nature Reserve, Jiangxi Province during Non-breeding Period. Sichuan J. Zool. 30, 649-653 (2011). (in Chinese)
238 Li, S., Zhang, D., Huang, K., Cao, S. & Liu, S. Study of the Avian Community in Jiang'an Campus of Sichuan University. Sichuan J. Zool. 29, 249-254 (2010). (in Chinese)
239 Bu, S., Zheng, X. & Chen, T. Investigation of Birds Species in the Campus of Northwest A and F University. J. Northwest Forestry College 23, 140-143 (2008). (in Chinese)
240 Bai, X. Turtle Dove Streptopelia Breeding Ecology Observation. Modern Agr. Sci. 16, 186-188 (2009). (in Chinese)
241 Li, B. Studies on the bird fauna of Guniujiang Natural Reserve and its some ecology Ⅱ. some ecological data. J. Anhui Normal University (natural science) 1, 51-63 (1988). (in Chinese)
242 Wang, W., Yang, M., Yang, M., Hao, C. & Huang S. Survey on Wild Bird Diversity of Kunming Zoo. J. Southwest Forestry University 29, 62-66 (2009). (in Chinese)
243 Yang, D., Wu, X., Song, C., Wang, D. & Li S. The Survey of Bird Resources and Analysis of Species Diversity in Daweishan Experimental Forest Farm. J. Zhongnan Forestry University 18, 69-77 (1998). (in Chinese)
244 Huang, Z., Guo, H., Xiao, Y., Zuo, C. & Song, Y. (2009). The Research for Bird Resource in Jinggangshan National Nature Reserve. J. Jiangxi Normal University (Natural Science) 33, 452-457 (in Chinese)
245 Huang, Z. & Liu N. Molecular phylogeographic structure of chukar partridges Alectoris chukar in the Loess Plateau of eastern Gansu, China. Acta Zoologica Sinica 50, 576-582 (2004).
246 Song, S., Yu, H. & Liu N. Genetic conversation of Alectoris chukar in Qilian Mountain and adjacent mountains. J. Lanzhou University (Natural Sciences) 49, 815-821 (2013). (in Chinese)
247 Song, S. Molecular Ecology and Phylogeography of Chukar Partridge (Aleetoris chukar). In. Lanzhou University (2011). (in Chinese)
248 Zhang, Y., Liang, S. & Chen R. A new subspecies of the chukor partridge Alectoris chukar ordoscensis (Galliformes: phasianidae). Acta Zootaxonomica Sinica 14, 496-499 (1989). (in Chinese)
249 Chen, Y. Introgreesion of A. chukar genes into A. magna population in Liupanshan region of China. In. Lanzhou University (2006). (in Chinese)
250 Yu, H. Molecular Ecology of Alectories chukar in China. In. Lanzhou University (2008). (in Chinese)
251 Hu, T., Zhai, H. & Cui D. Breeding record of Alectoris chukar, Helan Mountain in Ningxia. Chinese J. Wildlife, 11 (2006). (in Chinese)
252 Zhou, X., Wang, X. & Jiang Z. Winter Habit Selection of Alectoris chukar potanini in Helan Mountains, China. J. Northeast Forestry University 36, 32-33, 39 (2008). (in Chinese)
253 Zhou, X., Wang, X. & Jiang Z. Time Budget and Activity Rhythm of Alectoris chukar in Winter. J. Northeast Forestry University 36, 44-46 (2008). (in Chinese)
254 Ma, X., Yang, Z., Liu, N. & Jin Y. Habitat Feature of Chukar Partridge Used during Breeding Season. Chinese J. Zool. 41, 1-6 (2006). (in Chinese)
255 Ma, X. Habitat Selection of Alectoris chukar and Alectoris magna. In. Lanzhou University (2006). (in Chinese)
256 Chen, Y. & Yu S. Some biochemical and physiological indices in blood of Chrysolophus pictus, Alectoris chukar and Phasianus colchicus. Acta Zoologica Sinica 53, 674-681 (2007). (in Chinese)
257 Lei, F. & Lu T. Endemic birds of China. Science Press, Beijing (2006). (in Chinese)
258 Chen, W., Lu, K., Guan, G. & Deng J. A research of land vertebrata in Ruyang Babaoshan Nature Reserve of Ruyuan county, Guangdong province. J. Ecol. Sci. 1, 147-165 (1993). (in Chinese)
259 Chen, W., Huang, W. & Yang D. Wildlife Resources of Wugongshan National Forest Park in Jiangxi Province and Its Protection Measures. Jiangxi Forestry Science and Technology 4,36-40 (2009). (in Chinese)
260 Narwade, S. et al. Literature based species occurrence data of birds of northeast India. ZooKeys, 407 (2011).
261 Li, L. Studies on main biotical resources and biodiversity inventory in Weichang Hongsongwa National Reserve. Science Press, Beijing (2005). (in Chinese)
262 Ma, M. A Checklist on the Distribution of the Birds in Xinjiang. Science Press, Beijing (2011). (in Chinese)
263 Stepanyan, L. Conspectus of the ornithological fauna of the USSR. Nauka Press, Moscow (1990).
264 He, F., Lin, Z. & Jiang H. The Purple Gallinule in China A Review on Its Distribution and the Subspecies. Chinese J. Zool. 48, 490-496 (2013). (in Chinese)
265 Tang, Z., Chen, Y. & Tang R. A Avifauna Survey on Birds of Fuzhou and Neighboring Areas. J. Fujian Normal University (natural science) 9, 91-104 (1993). (in Chinese)
266 Lin, Z., Ye, Z. & He F. Finding the Colony of Purple Swamphen (Porphyrio porphyrio) at Amoy of SE China. Chinese J. Zool. 47, 125-127, 176 (2012). (in Chinese)
267 Hu J., Jiang Z., Yang, D. & Hu H. Nest-site selection by Purple Swamphen in Haifeng, China. Chinese Birds 1, 230-235 (2010).
268 Hu, J., Yang, D., Hu, H. & Deng J. Breeding Nests of Purple Swamphen Founded in Haifeng, Guangdong. Chinese J. Zool. 41, 136-138 (2006). (in Chinese)
269 Hu, J., Hu, H., Yang, D. & Jiang Z. Feeding Site Selection of Purple Swamphen in Winter. Zool. Res. 29, 291-296 (2008). (in Chinese)
270 Luo, K., Wu, Z., Zhang, H., Xiang, X. & Su D. The Preliminary Observation of Purple Swamphen (Porphyrio porphyrio poliocephalus) Ecolgical Characteristics in Dianchi Lake, Yunnan Province. Chinese J. Wildlife 34, 20-22, 60 (2013). (in Chinese)
271 Zheng, B. et al. Fauna sinica Aves 8. Science Press, Beijing (1985). (in Chinese)
272 Huang, M. Sichuan Fauna: Aves. Liaoning science and Technology Press, Shenyang (1989). (in Chinese)
273 HBW Alive. Handbook of the Birds of the World Alive. Available at: http://www.hbw.com/. (2014).
274 Fu, T., Song, Y., Gao, W., Zheng, B., Wang, Z., Li, D. & Wu Z. Fauna Sinica. Aves. 14. Passeriformes: Ploceidae and Fringillidae. Science Press, Beijing (1998). (in Chinese)
275 Tong, F., Hong, Y., Lin, Y., Li, H. & Zou F. Community composition and structure of understory bird in evergreen broadleaved forest in Chebaling of Guangdong. J. Ecol. 27, 1341-1344 (2008). (in Chinese)
276 Liu, J., Wang, D., Wang, Y., Chen, M., Song, C. & Sun R. Energetics and thermoregulation of the Carpodacus roseus, Fringilla montifringilla and Acanthis flammea. Acta Zoologica Sinica 50, 357-363 (2004).
277 Li, X., Guo, Y., Fang, K. & Li F. The Recovery of Common Redpoll in Europe Banded in Gaofeng Forestry Area, Nenjiang County, China. Chinese J. Zool. 42, 151-154 (2007). (in Chinese)
278 Jiang, M., Cao, L., Xiao, Z. & Guo C. Frugivorous Birds and Its Impacts on Seed Dispersal of Wild Cherry (Prunus pseudocerasus) in a Dujiangyan Forest, China. Chinese J. Zoology 45, 27-34 (2010). (in Chinese)
279 Wang, W., Guo, Y., Hu, J., Sun, L. & Zhu L. Preliminary Study on Feeding and Spatial Niche of Pycnonotus sinensis in Spring. Sichuan J. Zool. 24, 466-468 (2006). (in Chinese)
280 Jiang, S., Ding, P., Zhuge, Y. & Wu Y. Characteristics of songs of the chinese bulbul (Pycnonotus sinensis) in the breeding season. Acta Zoologica Sinica 42, 253-259 (1996). (in Chinese)
281 Wang, Y., Yu, W., Lu, Q., Wu, B. & Chen J. Study on Seasonal Grouping Behaviors of Pycnonotus sinensis with their Dynamics. Sichuan J. Zool. 31, 443-446 (2012). (in Chinese)
282 Han, Y., Jiang, S. & Ding P. Effects of Ambient Noise on the Vocal Frequency of Chinese Bulbuls, Pycnonotus sinensis in Lin'an and Fuyang Citiy. Zool. Res. 25, 122-126 (2004). (in Chinese)
283 Huang, S. & Wang X. Seed Dispersal by a Frugivore Pycnonotus sinensis and the Distribution of Sambucus chinensis. Acta Botanica Sinica 42, 1096-1100 (2000). (in Chinese)
284 Chen, W., Guo, Z., Hu, J. & Yu Z. Breeding Habit, Growth and Development of Pycnonotus sinensis in Nanchong,China. Chinese J. Zool. 41, 107-111 (2006). (in Chinese)
285 Chen, W., Wu, Y., Hu, J., Yu, Z. & Guo Z. Nest Site Selection and Materials of Pycnonotus sinensis in Nanchong, Sichuan. Sichuan J. Zool. 25, 590-593 (2008). (in Chinese)
286 Li, D., Ding, Z., Yin, J. & Wan D. Pycnonotus sinensis spread north to Shenyang. Chinese J. ZooL. 48, 74-74 (2013). (in Chinese)
287 Wang, X., Du, M., Sun, L. & Li J. New Distribution of Chinese Bulbuls (Pycnonotus sinensis) in Lshun of Dalian, China. Zool. Res. 26, 95-95 (2005). (in Chinese)
288 Jiang, S., Ding, P. & Zhuge Y. The comparative studies on the characteristics of chinese bulbul songs between Shensi island and Hangzhou area. Zool. Res. 15, 19-27 (1994). (in Chinese)
289 Li, H., Hong, Y., Zou, F., Zhang, Q. & Huang J. Bird Diversity and Seasonality in Urban Parks of Guangzhou. Zool. Res. 29, 203-211 (2008). (in Chinese)
290 Qian, F., Li, Y., Lu, J., Tu, X., Shan, J., Jiang, H., Zhang, G. & Li Y. The Bird Species Diversity in Flood Period and Low Water Period in Duchang Migratory Bird Nature Reserve of Poyang Lake. Chinese J. Zool. 48, 537-547 (2013). (in Chinese)
291 Du, H., Han, Y., Wang, R. & Liu Q. Some ecological observation of Pycnontus sinensis in Shandong Province. Sichuan J. Zool. 11, 34-35 (1992). (in Chinese)
292 Chen, S., Guo, K., Chen, G & Zhou C. Investigation on Bird Diversity in Campus of Sichuan Normal University. J. Anhui Agricultural Sciences 37, 7484-7486 (2009). (in Chinese)
293 Chen, Y., Hu, S. & Wang Y. Summer diet habit of three species of Pycnonotidae at Jinsa county, Guizhou province. J. Sichuan Teachers College (Natural Science) 16, 105-107 (1995). (in Chinese)
294 Xie, M., Song, L., He, H., Huang, Y. & Ni Q. Bird Community Structure in Campus of Sichuan Agricultural University, Ya’an. J. Sichuan Agricultural Uniersity 30, 103-109 (2012). (in Chinese)
295 Cao, C., Jiang, B., Cao, Y. & Han B. Avian Resources and Diversity Distribution in the Campus of Yangtze Normal University. Hubei Agricultural Sciences 51, 4589-4591 (2012). (in Chinese)
296 Tian, L.& Zhang M. Birds Species Composition and Distribution of Cunjinqiao Park in Spring and Winter. J. West China Forestry Science 37, 57-60 (2008). (in Chinese)
297 Chen, Y. & Zhang, H. The birds on the outskirts of Mianyang. Sichuan J. Zool. 13, 23-25 (1994). (in Chinese)
298 Cheng, T., Long, Z. & Zheng B. Fauna Sinica. Aves 11. Passeriformes, Muscicapidae Ⅱ. Timallinae. Science Press, Beijing (1987). (in Chinese)
299 Hung, L., Du, T. & Trac V. A Rapid Field Survey of Xin Man and Yen Minh Districts, Ha Giang Province, Vietnam. BirdLife International Vietnam Programme, Hanoi. (2002).
300 Tuong, N. & La T. Species composition of birds from the Cat Tien national park, Dong Nai province. J. Biol. 28, 40-46 (2006).
301 Xia, S., Yu, A., Zhao, L., Zhang, H., Zheng, W. & Liu J. Metabolic thermogenesis and evaporative water loss in the Hwamei Garrulax canorus. J. Thermal Biol. 38, 576-581 (2013).
302 Ngawang, R. & Wangchuk S. Biodiversity of Toorsa Strict Nature Reserve-Jigme Dorji National Park Conservation Corridor, Western Bhutan. Biodiversity Conservation in the Kangchenjunga Landscape, 39. (2008).
303 Chettri, N., Sharma, E. & Deb D. Bird community structure along a trekking corridor of Sikkim Himalaya: a conservation perspective. Biol. Conserv. 102, 1-16 (2001).
304 Yan, X., Cheng, C. & Liang W. Nest-site choice of Red-billed Leiothrix Leiothrix lutea in Kuankuoshui Nature Reserve of Guizhou Province in China. J. Hainan Normal University (Natural Science) 24, 87-91 (2011). (in Chinese)
305 Ma, Q., Xiao, W. & Su H. The Preliminary Study on Breeding Habit of Leiothrix lutea at Xingshan County, Hubei. Chinese J. Zool. 45, 46-51 (2010). (in Chinese)
306 Zhou, M. et al. The Preliminary Study on Breeding Habit of Leiothrix lutea at Laojunshan Nature Reserve, Sichuan. Sichuan J. Zool. 31, 965-969 (2012). (in Chinese)
307 Xu, H. et al. An inventory of invasive alien species in China. NeoBiota 15, 1-26 (2012).
308 Heckard, D., Kathriner, A. & Bauer, A. First Record of Hemidactylus parvimaculatus Deraniyagala, 1953 from the United States. IRCF Reptiles and Amphibians 20, 192–196 (2013).
309 Yeo, D. & Chia, C. Introduced species in Singapore: An overview. Cosmos 6, 23-37 (2010).
310 Montgomery, W. I., Lundy, M. G. & Reid, N. 'Invasional meltdown': evidence for unexpected consequences and cumulative impacts of multispecies invasions. Biol Invasions 14, 1111-1125 (2012).
311 Gomez-Puerta, L. A., Alroy, K. A., Ticona, D. S., Lopez-Urbina, M. T. & Gonzalez, A. E. A case of nasal myiasis due to Oestrus ovis (Diptera: Oestridae) in a llama (Lama glama). Rev. Bras. Parasitol. V. 22, 608-610 (2013).
312 Bertolino, S., di Montezemolo, N. C., Preatoni, D. G., Wauters, L. A. & Martinoli, A. A grey future for Europe: Sciurus carolinensis is replacing native red squirrels in Italy. Biol Invasions 16, 53-62 (2014).
313 Baeten, L. A., Powers, B. E., Jewell, J. E., Spraker, T. R. & Miller, M. W. A natural case of chronic wasting disease in a free-ranging moose (Alces alces shirasi). J. Wildlife Dis. 43, 309-314 (2007).
314 Ruiz-Gonzalez, A., Rubines, J., Berdion, O. & Gomez-Moliner, B.J. A non-invasive genetic method to identify the sympatric mustelids pine marten (Martes martes) and stone marten (Martes foina): preliminary distribution survey on the northern Iberian Peninsula. Eur. J. Wildlife Res. 54, 253-261 (2008).
315 Kutschera, V. E. et al. A range-wide synthesis and timeline for phylogeographic events in the red fox (Vulpes vulpes). BMC Evol. Biol. 13 (2013).
316 Pernas, A. J. et al. A Summary of the Current Progress Toward Eradication of the Mexican Gray Squirrel (Sciurus Aureogaster F. Cuvier, 1829) From Biscayne National Park, Florida, USA. Island invasives: eradication and management. IUCN, Gland, Switzerland, 222-224 (2011).
317 Davis, N. E. et al. A systematic review of the impacts and management of introduced deer (family Cervidae) in Australia. Wildlife Res. 43, 515-532 (2016).
318 Dausmann, K., Wein, J., Turner, J. & Glos, J. (2013). Absence of heterothermy in the European red squirrel (Sciurus vulgaris). Mamm. Biol. 78, 332-335.
319 Pepper, M. B. et al. Adaptive Grazing Management and Use of Forage by Cattle (Bos Taurus) and Elk (Cervus Elaphus) in Central Arizona. Southwest. Nat. 58, 20-27 (2013).
320 De Garine-Wichatitsky, M. & Spaggiari, J. Alien plants in native Ssclerophyll forests of New Caledonia: The Role of Ungulates. Atelier de travail régional sur les plantes envahissantes des espaces pastoraux At: Koné, Nouvelle Calédonie (2003).
321 da Rosa, C.A., Curi, N.H.D., Puertas, F. & Passamani, M. Alien terrestrial mammals in Brazil: current status and management. Biol. Invasions 19, 2101-2123 (2017).
322 Cassinello, J. Ammotragus lervia: a review on systematics, biology, ecology and distribution. Ann. Zool. Fenn. 35, 149-162 (1998).
323 Nath, N. K. & Machary, K. An ecological assessment of hispid hare Caprolagus Hispidus (Mammalia: Lagomorpha: Leporidae) in Manas National Park, Assam, India. J Threatened Taxa 7, 8195-8204 (2015).
324 Singh, A., Mukherjee, A., Dookia, S. & Kumara, H.N. An updated account of mammal species and population status of ungulates in Keoladeo National Park, Bharatpur, Rajasthan. Curr. Sci. India 113, 103-111 (2017).
325 Bencatel, J. Analysis of the Distribution Patterns of Carnivorous Mammals in Portugal: Contribution to a National Atlas. (2014). [Dissertation]
326 East, R. Antelopes: Global Survey and Regional Action Plans. International Union for Conservation of Nature and Natural Resources (1990).
327 Selas, V., Johnsen, B.S. & Eide, N.E. Arctic fox Vulpes lagopus den use in relation to altitude and human infrastructure. Wildlife Biol. 16, 107-112 (2010).
328 Amori, G. et al. Aspects of demography in three distinct populations of garden dormouse, Eliomys quercinus, across Italy and Spain. Rend Lincei-Sci Fis. 27, 357-368 (2016).
329 Butautyt-Skyrien. P. A. & Ulevicius, A. Assessment of Invasive Muskrat Ondatra Zibethicus Distribution and Impacts On Ecosystems in Lithuania. In, ed. 8th European Vertebrate Pest Management Conference Assessment. 34-35, (2011).
330 Balčiauskienė, L., Skuja, S. & Zub, K. Avian Predator Pellet Analysis in Biodiversity and Distribution Investigations. Acta Biologica Universitatis Daugavpiliensis, 1, 67-73 (2005).
331 Pentland, C. Behavioural ecology of the black-Flanked rock-wallaby (Petrogale Lateralis Lateralis): Refuge importance in a variable environment. (2014). [Dissertation]
332 Wu, Y., Xia, L., Zhang, Q., Yang, Q. & Meng, X. Bidirectional introgressive hybridization between Lepus capensis and Lepus yarkandensis. Mol. Phylogenet. Evol. 59, 545-555 (2011).
333 Duffy, D. & Capece, P. Biology and Impacts of Pacific Island Invasive Species. 7. The Domestic Cat (Felis catus). Pac. Sci. 66, 173-212 (2012).
334 Pearson, D.E., Potter, T. & Maron, J.L. Biotic resistance: exclusion of native rodent consumers releases populations of a weak invader. J. Ecol. 100, 1383-1390 (2012).
335 Gaston, A. Birds and Mammals of Prince Leopold Island, Nunavut, 1975–2012. Arctic, 1, 10 (2014).
336 Menkhorst, P. W. Blandowski’s Mammals: Clues to a Lost World. Proceedings of the Royal Society of Victoria 1, 61-89 (2009).
337 Aryal, A. Blue Bull (Boselaphus Tragocamelus) in Lumbini. A World Heritage Site of Nepal. Tigerpaper (2007).
338 Vourc'h, G., Marmet, J., Chassagne, M., Bord, S. & Chapuis, J.L. Borrelia burgdorferi sensu lato in Siberian chipmunks (Tamias sibiricus) introduced in suburban forests in France. Vector-Borne Zoonot 7, 637-641 (2007).
339 Hysen, B. et al. Buffalo Population (Bubalus Bubalis) Characteristics in Kosovo. Int. J . Liv. Pro. 2, 182-187 (2011).
340 Roos, C. & Zinner, D. Diversity and Evolutionary History of Macaques with Special Focus On Macaca Mulatta and Macaca Fascicularis A2 - Bluemel, Joerg. In: Korte S, Schenck E, Weinbauer G F, ed. The Nonhuman Primate in Nonclinical Drug Development and Safety Assessment. San Diego: Academic Press, 3-16, (2015).
341 Gardner-Santana, L. et al. Commensal ecology, urban landscapes, and their influence on the genetic characteristics of city-dwelling Norway rats (Rattus norvegicus). Mol. Ecol. 18, 2766-2778 (2009).
342 Mills, C. Conservation and Ecology of the Hazel Dormouse, Muscardinus Avellanarius. (2012).[Dissertation]
343 Eldridge, D., Delgado-Baquerizo, M., Woodhouse, J.N. & Neilan, B.A. (2017). Contrasting effects of two mammalian soil engineers on microbial communities. Austral. Ecol. 42, 380-384.
344 Manlove, K. R., Cassirer, E. F., Cross, P. C., Plowright, R. K. & Hudson, P. J. Costs and benefits of group living with disease: a case study of pneumonia in bighorn lambs (Ovis canadensis). P. Roy. Soc. B-Biol. Sci. 281 (2014).
345 Pedrosa, F., Salerno, R., Padilha, F.V.B & Galetti, M. Current distribution of invasive feral pigs in Brazil: economic impacts and ecological uncertainty. Nat. Conservacao. 13, 84-87 (2015).
346 Salsamendi, E., Latierro, L. & O'Brien, J. Current Distribution of the Coypu (Myocastor Coypus) in the Basque Autonomous Community, Northern Iberian Peninsula. Hystrix 20, 155-160 (2009).
347 Phillips, R., Wiedenfeld, D. & Snell, H. Current Status of Alien Vertebrates in the Galápagos Islands: Invasion History, Distribution, and Potential Impacts. Biol. Invasions 14, 461-480 (2012).
348 Jo, Y. et al. Current Status of Terrestrial Mammals On Jeju Island. J. Species Res., 2, 249-256 (2012).
349 Banaszek, A. et al. Data On the Distribution of Selected Soricomorpha and Rodentia Species in Poland. Zool. Poloniae, 1-4: 65-103 (2012).
350 Gunst, N. et al. Decline in Population Density and Group Size of Mona Monkeys in Grenada. Primate Conserv. 30, 7-13 (2016).
351 Dekker, D. Declines of Bighorn Sheep, Ovis canadensis, on Deteriorating Winter Range in Jasper National Park, Alberta, 1981-2010. Can. Field Nat. 123, 157-164 (2009).
352 Scorolli, A & Cazorla, A. Demography of feral horses (Equus caballus): a long-term study in Tornquist Park, Argentina. Wildlife Res. 37, 207-214 (2010).
353 Desbiez, A. & Borges, P. Density, Habitat Selection and Observations of South American Coati Nasua Nasua in the Central Region of the Brazilian Pantanal Wetland. Small Carnivore Conserv. 42, 14-18 (2010).
354 Amori, G. et al. Detectability of the European red squirrel (Sciurus vulgaris) in a Mediterranean area. Rend Lincei-Sci Fis. 23, 203-206 (2012).
355 Pascoe, J. H., Cooke, R. & White, J. G. Detection of owls, owlet nightjars and arboreal mammals in edge environments of cape otway, south-western victoria. Proceedings of the Royal Society of Victoria 120, 206-215 (2008).
356 Lima, E. M. & Ferrari, S. F. Diet of a free-ranging group of squirrel monkeys (Saimiri sciureus) in eastern Brazilian Amazonia. Folia. Primatol. 74, 150-158 (2003).
357 Posluszny, M., Pilot, M., Goszczynski, J. & Gralak, B. Diet of sympatric pine marten (Martes martes) and stone marten (Martes foina) identified by genotyping of DNA from faeces. Ann. Zool. Fenn. 44, 269-284 (2007).
358 Pauperio, J. & Alves, P. C. Diet of the Iberian hare (Lepus granatensis) in a mountain ecosystem. Eur. J. Wildlife Res. 54, 571-579 (2008).
359 van Eeden, L., Di Stefano, J. & Coulson, G. Diet Selection by the Brush-Tailed Rock-Wallaby (Petrogale Penicillata) in East Gippsland, Victoria. Aust. Mammal. 33, 162-168 (2011).
360 Di Stefano, J. & Newell, G. R. Diet Selection by the Swamp Wallaby (Wallabia Bicolor): Feeding Strategies under Conditions of Changed Food Availability. J. Mammal. 89, 1540-1549 (2008).
361 Munoz-Pedreros, A., Yanez, J., Norambuena, H. V. & Zuniga, A. Diet, dietary selectivity and density of South American grey fox, Lycalopex griseus, in Central Chile. Integr. Zool. 13, 46-57 (2018).
362 Shiels, A. B. et al. Dietary niche differentiation among three species of invasive rodents (Rattus rattus, R-exulans, Mus musculus). Biol Invasions 15, 1037-1048 (2013).
363 Eide, N. E., Eid, P. M., Prestrud, P. & Swenson, J. E. Dietary responses of arctic foxes Alopex lagopus to changing prey availability across an Arctic landscape. Wildlife Biol. 11, 109-121 (2005).
364 Davis, N. E., Coulson, G. & Forsyth, D. M. Diets of native and introduced mammalian herbivores in shrub-encroached grassy woodland, south-eastern Australia. Wildlife Res. 35, 684-694 (2008).
365 Abe, G., Ikeda, T. & Tatsuzawa, S. Differences in Habitat Use of the Native Raccoon Dog (Nyctereutes Procyonoides Albus) and the Invasive Alien Raccoon (Procyon Lotor) in the Nopporo Natural Forest Park, Hokkaido, Japan. In: Assessment and control of biological invasion risks. 116-121 (2006).
366 Haus, T., Roos, C. & Zinner, D. Discordance Between Spatial Distributions of Y-Chromosomal and Mitochondrial Haplotypes in African Green Monkeys (Chlorocebus spp.): A Result of Introgressive Hybridization or Cryptic Diversity? Int. J. Primatol. 34, 986-999 (2013).
367 Eisenberg, D. A., Noss, R. F., Waterman, J. M. & Main, M. B. Distribution and Habitat Use of the Big Cypress Fox Squirrel (Sciurus niger avicennia). Southeast. Nat. 10, 75-84 (2011).
368 Carden, R. F. et al. Distribution and range expansion of deer in Ireland. Mammal. Rev. 41, 313-325 (2011).
369 Palmer, G. H., Koprowski, J. L. & Pernas, A. J. Distribution and spread of an introduced insular population of red-bellied squirrels (Sciurus aureogaster) in Florida. Mammalia 78, 67-73 (2014).
370 Campbell, J. W., Mengak, M. T., Castleberry, S. B. & Mejia, J. D. Distribution and Status of Uncommon Mammals in the Southern Appalachian Mountains. Southeast. Nat. 9, 275-302 (2010).
371 Calvino-Cancela, M., He, T. H. & Lamont, B. B. Distribution of myrmecochorous species over the landscape and their potential long-distance dispersal by emus and kangaroos. Divers. Distrib. 14, 11-17 (2008).
372 King, J. L., Sue, M. C. & Muchlinski, A. E. Distribution of the Eastern Fox Squirrel (Sciurus Niger) in Southern California. Southwest. Nat. 55, 42-49 (2010).
373 Saito, M. & Koike, F. Distribution of Wild Mammal Assemblages along an Urban-Rural-Forest Landscape Gradient in Warm-Temperate East Asia. PLoS ONE 8, (2013).
374 Chen, Y. H. Distribution patterns and faunal characteristic of mammals on Hainan Island of China. Folia. Zool. 58, 372-384 (2009).
375 Wiewel, A. S., Adams, A. A. Y. & Rodda, G. H. Distribution, Density, and Biomass of Introduced Small Mammals in the Southern Mariana Islands. Pac. Sci. 63, 205-222 (2009).
376 Hong, S., Do, Y., Kim, J., Kim, D. K. & Joo, G. J. Distribution, spread and habitat preferences of nutria (Myocastor coypus) invading the lower Nakdong River, South Korea. Biol. Invasions 17, 1485-1496 (2015).
377 Garcia, P., Mateos, I. & Arevalo, V. Diurnal Activity of the American Mink (Neovison Vison) in Central Spain. Hystrix 20, 61-68 (2009).
378 Guedes, P.G. et al. Diversity of Nonvolant Mammals in a Caatinga Area in Northeastern Brazil. Neotropical Biol. Conserv. 12, 200-208. (2017).
379 Altaf, M. et al. Diversity, Distribution and Ecology of Birds in Summer Season at Head Khanki, Punjab, Pakistan. Biologia 59, 131-137 (2013).
380 Mortenson, S. G., Weisberg, P. J. & Ralston, B. E. Do beavers promote the invasion of non-native Tamarix in the Grand Canyon riparian zone? Wetlands 28, 666-675 (2008).
381 Frey, J. K., Iglesias, J. & Herman, K. Eastern Fox Squirrel (Sciurus Niger): New Threat to Pecan Orchards in Far West Texas. West N. Am. Naturalist 73, 382-385 (2013).
382 Howland, B. et al. Eaten Out of House and Home: Impacts of Grazing on Ground-Dwelling Reptiles in Australian Grasslands and Grassy Woodlands. PLoS ONE 9 (2014).
383 Nogales, M., Rodriguez-Luengo, J. L. & Marrero, P. Ecological effects and distribution of invasive non-native mammals on the Canary Islands. Mammal. Rev. 36, 49-65 (2006).
384 Babu, S., Love, A. & Babu, C. Ecological Restoration of Lantana-Invaded Landscapes in Corbett Tiger Reserve, India. Ecological Restoration 27, 467-477 (2009).
385 Bartoszewicz, M., Okarma, H., Zalewski, A. & Szczesna, J. Ecology of the raccoon (Procyon lotor) from western Poland. Ann. Zool. Fenn. 45, 291-298 (2008).
386 Hall, L. K. Effect of Cheatgrass on Abundance of the North American Deermouse (Peromyscus Maniculatus). Southwest. Nat. 57, 166-169 (2012).
387 da Silva, M. X., Paviolo, A., Tambosi, L. R. & Pardini, R. Effectiveness of Protected Areas for biodiversity conservation: Mammal occupancy patterns in the Iguacu National Park, Brazil. J. Nat. Conserv. 41, 51-62 (2018).
388 Vanderwerf, E.A. & Smith, D.G. Effects of Alien Rodent Control On Demography of the O'ahu'Elepaio, an Endangered Hawaiian Forest Bird. Pacific Conserv. Biol. 8, 73-81 (2002).
389 Watari, Y., Takatsuki, S. & Miyashita, T. Effects of exotic mongoose (Herpestes javanicus) on the native fauna of Amami-Oshima Island, southern Japan, estimated by distribution patterns along the historical gradient of mongoose invasion. Biol. Invasions 10, 7-17 (2008).
390 Gomes, V., Ribeiro, R. & Carretero, M. A. Effects of urban habitat fragmentation on common small mammals: species versus communities. Biodivers. Conserv. 20, 3577-3590 (2011).
391 Dizney, L., Jones, P. D. & Ruedas, L. A. Efficacy of Three Types of Live Traps Used for Surveying Small Mammals in the Pacific Northwest. Northwestern Naturalist 89, 171-180, 110 (2008).
392 Williams, S. C., Ward, J. S. & Ramakrishnan, U. Endozoochory by white-tailed deer (Odocoileus virginianus) across a suburban/woodland interface. Forest. Ecol. Manag. 255, 940-947 (2008).
393 Hardin, S., Duffiney, A. G., Engleman, R., Connor, L. L. & Novak, J. Eradication of a black-tailed prairie dog (Cynomys ludovicianus Ord, 1815) colony in North Central Florida. Manag. Biol. Invasion 5, 187-193 (2014).
394 Tei, K., Kato, T., Hamamoto, K., Hayama, S. & Kawakami, E. Estimated Months of Parturition and Litter Size in Female Masked Palm Civets (Paguma larvata) in Kanagawa Prefecture and Tokyo Metropolis. J. Vet. Med. Sci. 73, 231-233 (2011).
395 Schoenecker, K. A., Watry, M. K., Ellison, L. E., Schwartz, M. K. & Luikart, G. Estimating Bighorn Sheep (Ovis Canadensis) Abundance Using Noninvasive Sampling at a Mineral Lick within a National Park Wilderness Area. West N. Am. Naturalist 75, 181-191 (2015).
396 Zabala, J., Zuberogoitia, I. & Gonzalez-Oreja, J. A. Estimating costs and outcomes of invasive American mink (Neovison vison) management in continental areas: a framework for evidence based control and eradication. Biol. Invasions 12, 2999-3012 (2010).
397 Reid, N. European hare (Lepus europaeus) invasion ecology: implication for the conservation of the endemic Irish hare (Lepus timidus hibernicus). Biol. Invasions 13, 559-569 (2011).
398 Northover, A.S. et al. Evaluating the Effects of Ivermectin Treatment On Communities of Gastrointestinal Parasites in Translocated Woylies (Bettongia Penicillata). Ecohealth 1, 117-127(2017).
399 García, P. & Mateos, I. Evaluation of Three Indirect Methods for Surveying the Distribution of the Least Weasel Mustela Nivalis in a Mediterranean Area. Small Carniv. Conserv. 40, 22-26 (2009).
400 Marshal, J. P., Bleich, V.C., & Andrew, N.G. Evidence for Interspecific Competition Between Feral Ass Equus Asinus and Mountain Sheep Ovis Canadensis in a Desert Environment. Wildlife Biol. 14, 228-236(2008).
401 Anderson, C. B. et al. Exotic vertebrate fauna in the remote and pristine sub-antarctic Cape Horn Archipelago, Chile. Biodivers. Conserv. 15, 3295-3313 (2006).
402 Crooks, K. R., Grigione, M., Scoville, A. & Scoville, G. Exploratory Use of Track and Camera Surveys of Mammalian Carnivores in the Peloncillo and Chiricahua Mountains of Southeastern Arizona. Southwest. Nat. 53, 510-517 (2008).
403 Fuhrer, H. P., Schneider, R., Walochnik, J. & Auer, H. Extraintestinal helminths of the common vole (Microtus arvalis) and the water vole (Arvicola terrestris) in Western Austria (Vorarlberg). Parasitol. Res. 106, 1001-1004 (2010).
404 Kowalczyk, R. et al. Facilitative Interactions Between the Eurasian Badger (Meles Meles), the Red Fox (Vulpes Vulpes), and the Invasive Raccoon Dog (Nyctereutes Procyonoides) in Białowieża Primeval Forest, Poland. Can. J. Zool. 86, 1389-1396 (2008).
405 Sasaki, H. et al. Factors Affecting the Distribution of the Japanese Weasel Mustela Itatsi and the Siberian Weasel M. Sibirica in Japan. Mamm. Study 39, 133-139 (2014).
406 Avila-Flores, R. et al. Factors Associated with Long-Term Changes in Distribution of Black-Tailed Prairie Dogs in Northwestern Mexico. Biol. Conserv. 145, 54-61 (2012).
407 Berry, O. et al. Faecal DNA Detection of Invasive Species: The Case of Feral Foxes in Tasmania. Wildlife Res. 34, 1-7 (2007).
408 Lazure, L. et al. Fate of Native and Introduced Seeds Consumed by Captive White-Lipped and Collared Peccaries (Tayassu Pecari, Link 1795 and Pecari Tajacu, Linnaeus 1758) in the Atlantic Rainforest, Brazil. Braz. J. Biol. 70, 47-53 (2010).
409 Chakraborty, P. et al. Faunal Diversity in a Semi-Evergreen Forest of Bornadi-Khalingduar Complex of Assam, India. J. Threatened Taxa 7, 7770-7775 (2015).
410 Mori, E., Bozzi, R. & Laurenzi, A. Feeding habits of the crested porcupine Hystrix cristata L. 1758 (Mammalia, Rodentia) in a Mediterranean area of Central Italy. Eur. Zool. J. 84, 261-265 (2017).
411 Forsyth, D.M. et al. Feral Goat Control in Egmont National Park, New Zealand, and the Implications for Eradication. Wildlife Res. 30, 437-450 (2003).
412 Mcmahon, C.R. et al. Fertility Partially Drives the Relative Success of Two Introduced Bovines (Bubalus Bubalis and Bos Javanicus) in the Australian Tropics. Wildlife Res. 38, 386-395 (2011).
413 Kolenda, R. et al. First Molecular Characterization of Sarcocystis Tenella in Tatra Chamois (Rupicapra Rupicapra Tatrica) in Poland. Parasitol. Res. 114, 3885-3892 (2015).
414 Charoo, S.A. et al. First Record of Small Indian Civet Viverricula Indica in the Kashmir Himalaya, India. Small Carniv. Conserv. 43, 42-43 (2010).
415 Seyed, M. B. et al. First Report of an Outbreak of Contagious Ecthyma in Camels (Camelus Dromedarius and Camelus Bactrianus) in Iran. J. Agr. Sci. Tech. A 5, 345-351 (2015).
416 Barros, P., Ledesma, A. & Moreira, L. Firsts Records of Melanistic Genet (Genetta Genetta L., 1758) In North Portugal. Anales De Biología 36, 131-134 (2014).
417 Barros, T. et al. Following the Trail: Factors Underlying the Sudden Expansion of the Egyptian Mongoose (Herpestes ichneumon) in Portugal. PLoS ONE 8: e133768 (2015).
418 Okutsu, K., Takatsuki, S. & Ishiwaka, R. Food composition of the harvest mouse (Micromys minutus) in a western suburb of Tokyo, Japan, with reference to frugivory and insectivory. Mamm. Study 37, 155-158 (2012).
419 Prigioni, C., Balestrieri, A. & Remonti, L. Food habits of the coypu, Myocastor coypus, and its impact on aquatic vegetation in a freshwater habitat of NW Italy. Folia. Zool. 54, 269-277 (2005).
420 Jones, M. & Dayan, T. Foraging behavior and microhabitat use by spiny mice, Acomys cahirinus and A-russatus, in the presence of Blanford's fox (Vulpes cana) ODOR. J. Chem. Ecol. 26, 455-469 (2000).
421 Nakoh, O., Bumbut, P.I. & Kilmaskossu, M. Forest Vegetation as the Cuscus Feeding Plants in Udopi Wosi Village Forest Complex, Manokwari District, Papua. Tigerpaper 37, 26-28 (2010).
422 Forsyth, D.M. et al. Functional Responses of an Apex Predator and a Mesopredator to an Invading Ungulate: Dingoes, Red Foxes and Sambar Deer in South‐East Australia. Austral. Ecol. 43, 375-384 (2018).
423 Hof, A. R., Jansson, R. & Nilsson, C. Future Climate Change Will Favour Non-Specialist Mammals in the (Sub)Arctics. PLoS ONE 7, (2012).
424 Pastorini, J., Zaramody, A., Curtis, D. J., Nievergelt, C. M. & Mundy, N. I. Genetic analysis of hybridization and introgression between wild mongoose and brown lemurs. BMC Evol. Biol. 9 (2009).
425 Le Roux, J. J., Foxcroft, L. C., Herbst, M. & MacFadyen, S. Genetic analysis shows low levels of hybridization between African wildcats (Felis silvestris lybica) and domestic cats (F. s. catus) in South Africa. Ecol. Evol. 5, 288-299 (2015).
426 Bastos, A. D. et al. Genetic monitoring detects an overlooked cryptic species and reveals the diversity and distribution of three invasive Rattus congeners in South Africa. BMC Genet. 12 (2011).
427 Veale, A. J., Clout, M. N. & Gleeson, D. M. Genetic population assignment reveals a long-distance incursion to an island by a stoat (Mustela erminea). Biol. Invasions 14, 735-742 (2012).
428 Scharf, W. C. Geographic-Distribution of Siphonaptera Collected from Small Mammals on Lake-Michigan Islands. Great Lakes Entomol. 24, 39-43 (1991).
429 Ricart, E.A., Balete, D.S., & Heaney, L.R. Habitat Disturbance and the Ecology of Small Mammals in the Philippines. J. Environ. Sci. Manag. 10, 34-41 (2008).
430 Buffum, B. Habitat Preferences of New England Cottontail and Eastern Cottontail in Relation to Proximity to Wetlands and Developed Areas. University of Rhode Island, Department of Natural Resources, Kingston, RI. (2015).
431 Kauhala, K., & Auttila, M. Habitat Preferences of the Native Badger and the Invasive Raccoon Dog in Southern Finland. Acta Theriol. 55, 231-240 (2010).
432 Pisanu, B. et al. Helminth Fauna of the Siberian Chipmunk, Tamias Sibiricus Laxmann (Rodentia, Sciuridae) Introduced in Suburban French Forests. Parasitol. Res. 6, 1375-1379 (2007).
433 López-Darias, M., Ribas, A., & Feliú, C. Helminth Parasites in Native and Invasive Mammal Populations: Comparative Study On the Barbary Ground Squirrel Atlantoxerus Getulus L. (Rodentia, Sciuridae) in Morocco and the Canary Islands. Acta. Parasitol. 53, 296-301(2005).
434 Zielinski, W.J. et al. Historical and Contemporary Distributions of Carnivores in Forests of the Sierra Nevada, California, USA. J. Biogeogr. 32, 1385-1407 (2005).
435 Marmet, J., Pisanu, B. & Chapuis, J. Home Range, Range Overlap, and Site Fidelity of Introduced Siberian Chipmunks in a Suburban French Forest. Eur. J. Wildlife. Res. 55, 497-504 (2009).
436 Ahlers, A.A. et al. Home Ranges and Space Use of Muskrats Ondatra Zibethicus in Restricted Linear Habitats. Wildlife Biol. 16, 400-408 (2010).
437 Krasnov, B.R. et al. Host-Habitat Relations as an Important Determinant of Spatial Distribution of Flea Assemblages (Siphonaptera) On Rodents in the Negev Desert. Parasitology 114, 159-173 (1997).
438 Pocock, Z., & Lawrence, R.E. (2005). How Far Into a Forest Does the Effect of a Road Extend? 2005 International Conference on Ecology and Transportation (ICOET 2005).
439 Hambali, K. et al. Human-Macaque Conflict and Pest Behaviors of Long-Tailed Macaques (Macaca fascicularis) in Kuala Selangor Nature Park. Trop. Nat. His. 12, 189-205 (2012).
440 Lagadec, E. et al. Identification of Tenrec ecaudatus, a Wild Mammal Introduced to Mayotte Island, as a Reservoir of the Newly Identified Human Pathogenic Leptospira mayottensis. PLoS Neglect. Trop. D. 10 (2016).
441 Caesariantika, E., Kondo, T. & Nakagoshi, N. Impact of Acacia Nilotica (L.) Willd. Ex Del Invasion On Plant Species Diversity in the Bekol Savanna, Baluran National Park, East Java, Indonesia. Tropics 20, 45-53(2011).
442 Williams, D. et al. Impact of Alien Trees On Mammal Distributions Along an Ephemeral River in the Namib Desert. Afr. J. Ecol. 52: 404-413(2014).
443 Barun, A. et al. Impact of the Introduced Small Indian Mongoose (Herpestes Auropunctatus) On Abundance and Activity Time of the Introduced Ship Rat (Rattus Rattus) and the Small Mammal Community On Adriatic Islands, Croatia. NeoBiota 11, 51-61 (2011)..
444 Razali, N.B. et al. Impacts of Forest Farm Practice On Small to Medium-Sized Mammals at Kemasul Forest Reserve, Pahang, Malaysia. In, ed. AIP Conf. Proc. AIP Publishing, 20045 (2018).
445 Mazzoglio, P.J., Blengio, L., & Bertolino, S. Individual Recognition in Callosciurus Finlaysonii (Horsfield, 1824) (Rodentia, Sciuridae) Introduced Into Italy. Mammalia 71, 122-125 (2007).
446 Lee, E., & Rhim, S. Influence of Vegetation Area and Edge Length On Mammals in Urban Woods. Anim. Cells Syst. 21, 294-299(2017).
447 Gürelli, G. & Göçmen, B. Intestinal Ciliate Composition Found in the Feces of the Cypriot Wild Donkey, Equus Asinus Linnaeus, 1758. Eur. J. Protistol. 46, 38-42(2010).
448 Behnke, J.M. et al. Intestinal Helminths of Spiny Mice (Acomys Cahirinus Dimidiatus) From St Katherine's Protectorate in the Sinai, Egypt. J. Helminthol. 74, 31-43(2000).
449 Relva, M.A., Nuñez, M.A. & Simberloff, D. Introduced Deer Reduce Native Plant Cover and Facilitate Invasion of Non-Native Tree Species: Evidence for Invasional Meltdown. Biol. Invasions 12, 303-311(2010).
450 Russell, J.C. & Le, Corre, M. Introduced Mammal Impacts On Seabirds in the Îles Éparses, Western Indian Ocean. Marine Ornithology 37, 121-128(2009).
451 Oliveira, L.C. & Grelle, C.E.V. Introduced Primate Species of an Atlantic Forest Region in Brazil: Present and Future Implications for the Native Fauna. Trop. Conserv. Sci. 5, 112-120(2012).
452 Pisanu, B. et al. Introduced Siberian Chipmunks are More Heavily Infested by Ixodid Ticks than are Native Bank Voles in a Suburban Forest in France. Int. J. Parasitol. 40, 1277-1283(2010).
453 Mcdevitt, A.D. et al. Invading and Expanding: Range Dynamics and Ecological Consequences of the Greater White-Toothed Shrew (Crocidura russula) Invasion in Ireland. PLoS ONE 9, e100403 (2014).
454 Acevedo, P. et al. Invasive Exotic Aoudad (Ammotragus Lervia) as a Major Threat to Native Iberian Ibex (Capra Pyrenaica): A Habitat Suitability Model Approach. Divers. Distrib. 13, 587-597 (2010).
455 Borroto-Páez, R. Invasive Mammals in Cuba: An Overview. Biol. Invasions 11, 2279(2009).
456 Howald, G. et al. Invasive Rodent Eradication On Islands. Conserv. Biol. 21, 1258-1268(2007).
457 Nakashima, Y. Inventorying Medium- and Large-Sized Mammals in the African Lowland Rainforest Using Camera Trapping. Tropics 23, 151-164(2015)
458 Abdelkrim, J., Pascal, M. & Samadi, S. Island Colonization and Founder Effects: The Invasion of the Guadeloupe Islands by Ship Rats (Rattus Rattus). Mol. Ecol. 14, 2923-2931(2005).
459 Bist, B.S., Paudel, S., Ghimire, P. et al. Mammals: The Jewels of Banpale Forest, Kaski District, Nepal. J. Biodivers. Endanger. Species 5, 191 (2017).
460 Talbot, B., Garant, D., Paquette, S.R. et al. Lack of Genetic Structure and Female-Specific Effect of Dispersal Barriers in a Rabies Vector, the Striped Skunk (Mephitis Mephitis). PLoS ONE 11, e49736 (2012).
461 Zusi, K. Landscape Factors Impacting Survival of Sympatric Red-Necked Wallabies (Macropus Rufogriseus) and Swamp Wallabies (Wallabia Bicolor) in Urbanized Areas. (2010)
462 Wilder, B.T., Betancourt, J.L., Epps, C.W. et al. (2014). Local Extinction and Unintentional Rewilding of Bighorn Sheep (Ovis canadensis). PLoS ONE 9, e91358-(2014).
463 Cruz, J. et al. Long-Term Impacts of an Introduced Ungulate in Native Grasslands: Himalayan Tahr (Hemitragus Jemlahicus) in New Zealand’S Southern Alps. Biol. Invasions 19, 339-349(2017).
464 Sancha, D.L.N.U. et al. (2009). Mammalia, Lagomorpha, Leporidae, Lepus Europaeus, Pallas, 1778: Distribution Extension, First Confirmed Record for Paraguay. Check List, 5, 428-432(2009).
465 Fraser, K.W., Parkes, J.P. & Thomson, C. Management of New Deer Populations in Northland and Taranaki. Science for Conservation 212, 30 (2003).
466 Hervieux, D. et al. Managing Wolves (Canis Lupus) to Recover Threatened Woodland Caribou (Rangifer Tarandus Caribou) in Alberta. Can. J. Zool. 92, 1029-1037 (2014).
467 Heinsohn, T.E. Marsupials as Introduced Species: Long-Term Anthropogenic Expansion of the Marsupial Frontier and its Implications for Zoogeographic Interpretation. Altered ecologies: Fire, climate and human influence on terrestrial landscapes, 133-176 (2010).
468 Iwama, M. et al. Masked palm civet Paguma larvata summer diet differs between sexes in a suburban area of central Japan. Mamm. Study 42, 185-190 (2017).
469 Eng, I. Microhabitat Analysis and Population Parameters of Small Carnivores in Sarawak Planted Forest, with Emphasis On the Malay Civet Viverra Tangalunga. UTAR(2011)
470 Poole, K. C., Bachmann, K. D. & Teske, I. E. Mineral Lick Use by Gps Radio-Collared Mountain Goats in Southeastern British Columbia. West. N. Am. Naturalist 70, 208-217 (2010).
471 Blake, J.G. et al. Mineral Licks as Diversity Hotspots in Lowland Forest of Eastern Ecuador. Diversity, 3, 217-234 (2011).
472 Brown, K., Paczkowska, G., & Gibson, N. Mitigating Impacts of Weeds and Kangaroo Grazing Following Prescribed Fire in a Banksia Woodland. Ecol. Manag. Restor. 17, 133-139 (2016).
473 Hürner, H. et al. Mitochondrial Phylogeography of the Edible Dormouse (Glis Glis) in the Western Palearctic Region. J. Mammal. 91, 233-242 (2010).
474 Carneiro, et al. Molecular Data Highlight Hybridization in Squirrel Monkeys (Saimiri, Cebidae). Genet. Mol. Biol. 39, 539-546(2016).
475 Martin, M. et al. Molecular Detection of Sarcocystis Aucheniae in the Blood of Llamas From Argentina. Rev. Argent. Microbiol. 4, 200-205(2016).
476 Rosellini, S. et al. Monitoring the Small-Scale Distribution of Sympatric European Pine Martens (Martes Martes) and Stone Martens (Martes Foina): A Multievidence Approach Using Faecal DNA Analysis and Camera-Traps. Wildlife Res. 5, 434-440 (2008). .
477 Perry, J.J., Vanderduys, E.P. & Kutt, A.S. More Famine than Feast: Pattern and Variation in a Potentially Degenerating Mammal Fauna On Cape York Peninsula. Wildlife Res. 42, 475-487(2015).
478 Helvaci, Z. et al. Morphometric and Genetic Structure of the Edible Dormouse (Glis Glis): A Consequence of Forest Fragmentation in Turkey. Biol. J. Linn. Soc. 107, 611-623(2012).
479 Nurulaini, R. et al. Mortality of Domesticated Java Deer Attributed to Surra. Trop. Biomed. 24, 67-70(2007).
480 Brzeziński, M.et al. Muskrat (Ondatra Zibethicus) Decline After the Expansion of American Mink (Neovison Vison) in Poland. Eur. J. Wildlife Res. 56, 341-348(2010).
481 Marmet, J., Pisanu, B. & Chapuis, J. Natal Dispersal of Introduced Siberian Chipmunks, Tamias Sibiricus, in a Suburban Forest. J. Ethol. 29, 23-29(2011).
482 Cushman, J.H., Lortie, C.J., & Christian, C.E. Native Herbivores and Plant Facilitation Mediate the Performance and Distribution of an Invasive Exotic Grass. J. Ecol. 99, 524-531(2011).
483 Malukiewicz, J. et al. Natural and Anthropogenic Hybridization in Two Species of Eastern Brazilian Marmosets (Callithrix Jacchus and C. Penicillata). PLoS ONE 10, e127268 (2015).
484 Frey, J.K. New Distributional Records of the Red Squirrel (Tamiasciurus hudsonicus) in Western New Mexico and Evidence for its Extirpation from the Zuni Mountains. West N. Am. Naturalist, 68, 530-535(2008).
485 Papeş, M., Cuzin, F. & Gaubert, P. Niche Dynamics in the European Ranges of Two African Carnivores Reflect their Dispersal and Demographic Histories. Biol. J. Linn. Soc. 4, 737-751(2015).
486 Desbiez, A.L. et al. Niche Partitioning Among White-Lipped Peccaries (Tayassu Pecari), Collared Peccaries (Pecari Tajacu), and Feral Pigs (Sus Scrofa). J. Mammal. 90: 119-128(2009).
487 Sidorovich, V.E., Polozov, A.G., & Solovej, I.A. Niche Separation Between the Weasel Mustela Nivalis and the Stoat M. Erminea in Belarus. Wildlife Biol. 14, 199-210(2008).
488 Varnham, K. Non-Native Species in UK Overseas Territories: a review. Report 372 (2006).
489 Wright, G.D. & Geluso, K. (2011). Occurrence of Ord's Kangaroo Rat (Dipodomys Ordii) Along its Eastern Distributional Limit in Nebraska. West N. Am. Naturalist 71, 115-118 (2011).
490 Kumar, R. et al. Of Least Concern? Range Extension by Rhesus Macaques (Macaca mulatta) Threatens Long-Term Survival of Bonnet Macaques (M. Radiata) in Peninsular India. Int. J. Primatol. 32, 945-959 (2011).
491 Marshal, J.P. et al. Overlap in Diet and Habitat Between the Mule Deer (Odocoileus Hemionus) and Feral Ass (Equus Asinus) in the Sonoran Desert. South. Nat. 57 16-25 (2012).
492 Ball, J.P. et al. Partial Migration by Large Ungulates: Characteristics of Seasonal Moose Alces Alces Ranges in Northern Sweden. Wildlife Biol. 7, 39-47(2001).
493 Acevedo, P. et al. Past, Present and Future Distributions of an Iberian Endemic, Lepus Granatensis: Ecological and Evolutionary Clues From Species Distribution Models. PLoS ONE 7, e51529(2012).
494 Holmes, S.M. et al. Patch Size and Isolation Influence Genetic Patterns in Black-And-White Ruffed Lemur (Varecia Variegata) Populations. Conserv. Genet. 14, 615-624(2013).
495 Tollenaere, C. et al. Phylogeography of the Introduced Species Rattus Rattus in the Western Indian Ocean, with Special Emphasis On the Colonization History of Madagascar. J. Biogeogr. 37, 398-410(2010).
496 Neaves LE. et al. Phylogeography of the Koala, (Phascolarctos Cinereus), and Harmonising Data to Inform Conservation. PLoS ONE 11, e162207(2016).
497 O’Mahony. et al. Pine Marten (Martes Martes) Abundance in an Insular Mountainous Region Using Non-Invasive Techniques. Eur. J. Wildlife Res. 61, 103-110(2015).
498 Gust, N. & Griffiths, J. Platypus (Ornithorhynchus Anatinus) Body Size, Condition and Population Structure in Tasmanian River Catchments: Variability and Potential Mucormycosis Impacts. Wildlife Res. 38, 271-289(2011). .
499 Tomášková, L. et al. Population Biology of Shrews (Sorex Araneus and S. Minutus) From a Polluted Area in Central Europe. Spcial publication of the international society of shrew biologists. 189-195 (2005).
500 Prasanai, K. et al. Population Characteristics and Viability of the Introduced Hog Deer (Axis Porcinus Zimmermann, 1780) in Phu Khieo Wildlife Sanctuary, Thailand. Songklanakarin. J. Sci. Technol. 34, 263-271 (2012).
501 Panzacchi, M., Cocchi, R., Genovesi, P. & Bertolino, S. Population Control of Coypu Myocastor Coypus in Italy Compared to Eradication in UK: A Cost-Benefit Analysis. Wildlife Biol. 13, 159-171 (2007).
502 Sheehy, E. & Lawton, C. Population Crash in an Invasive Species Following the Recovery of a Native Predator: The Case of the American Grey Squirrel and the European Pine Marten in Ireland. Biodivers. Conserv. 23, 753-774 (2014).
503 Bertolino, S., Perrone, A., Gola, L. & Viterbi, R. Population Density and Habitat Use of the Introduced Eastern Cottontail (Sylvilagus Floridanus) Compared to the Native European Hare (Lepus Europaeus). Zool. Stud. 50, 315-326 (2011).
504 Rouco, C., Norbury, G. L., Smith, J., Byrom, A. E. & Petch, R. P Population Density Estimates of Brushtail Possums (Trichosurus Vulpecula) in Dry Grassland in New Zealand. New. Zeal. J. Ecol. 12-17 (2013).
505 Stephen, C. L. et al. Population Genetic Analysis of Sonoran Pronghorn (Antilocapra Americana Sonoriensis). J. Mammal. 86, 782-792 (2005).
506 Mancini, A. Population Genetic Analysis of the Critically Endangered Black-And-White Ruffed Lemur (Varecia Variegata) in Ranomafana National Park, Madagascar (2016).
507 Fenderson, L. E., Kovach, A. I., Litvaitis, J. A. & Litvaitis, M. K. Population Genetic Structure and History of Fragmented Remnant Populations of the New England Cottontail (Sylvilagus Transitionalis). Conserv. Genet. 12, 943-958 (2011).
508 Broders, H. G., Mahoney, S. P., Montevecchi, W. A. & Davidson, W. S. Population Genetic Structure and the Effect of Founder Events on the Genetic Variability of Moose, Alces Alces, in Canada. Mol. Ecol. 8, 1309-1315 (1999).
509 Flueck, W. T. & Jones, A. Potential Existence of a Sylvatic Cycle of Taenia Ovis Krabbei in Patagonia, Argentina. Vet. Parasitol. 135, 381-383 (2006).
510 Jiménez, J. E. et al. Potential Impact of the Alien American Mink (Neovison Vison) On Magellanic Woodpeckers (Campephilus Magellanicus) in Navarino Island, Southern Chile. Biol. Invasions 16, 961-966 (2014).
511 López-Darias, M., Lobo, J. M. & Gouat, P. Predicting Potential Distributions of Invasive Species: The Exotic Barbary Ground Squirrel in the Canarian Archipelago and the West Mediterranean Region. Biol. Invasions 10, 1027 (2007).
512 Adams, A. L., Dickinson, K. J., Robertson, B. C. & van Heezik, Y. Predicting Summer Site Occupancy for an Invasive Species, the Common Brushtail Possum (Trichosurus Vulpecula), in an Urban Environment. PLoS One 8, e58422 (2013).
513 Nardoni, S., Angelici, M. C., Mugnaini, L. & Mancianti, F. Prevalence of Toxoplasma Gondii Infection in Myocastor Coypus in a Protected Italian Wetland. Parasite. Vector. 4, 240 (2011).
514 Recio, M. R., Mathieu, R., Latham, M. C., Latham, A. D. M. & Seddon, P. J. Quantifying Fine-Scale Resource Selection by Introduced European; Hedgehogs (Erinaceus Europaeus) in Ecologically Sensitive Areas. Biol. Invasions 15, 1807-1818 (2013).
515 Lightfoot, D. C., Davidson, A. D., McGlone, C. M. & Parker, D. G. Rabbit Abundance Relative to Rainfall and Plant Production in Northern Chihuahuan Desert Grassland and Shrubland Habitats. West. N. Am. Naturalist. 70, 490-499 (2011).
516 Caravaggi, A., Montgomery, W. I. & Reid, N. Range Expansion and Comparative Habitat Use of Insular, Congeneric Lagomorphs: Invasive European Hares Lepus Europaeus and Endemic Irish Hares Lepus Timidus Hibernicus. Biol. Invasions 17, 687-698 (2015).
517 Ricca, M. A., Weckerly, F. W., Duarte, A. & Williams, J. C. Range Expansion of Nonindigenous Caribou in the Aleutian Archipelago of Alaska. Biol. Invasions 14, 1779-1784.
518 Balestrieri, A. et al. (2010). Range Expansion of the Pine Marten (Martes Martes) in an Agricultural Landscape Matrix (NW Italy). Mamm. Biol. 75, 412-419 (2012).
519 Hidalgo-Mihart, M. G. et al. Range Extension of the Eastern Cottontail Rabbit (Sylvilagus floridanus) in Quintana Roo, Mexico. West. N. Am. Nat. 77, 540-544 (2017).
520 Hayama, H., Kaneda, M. & Tabata, M. Rapid Range Expansion of the Feral Raccoon (Procyon Lotor) in Kanagawa Prefecture, Japan, and its Impact on Native Organisms. Assessment and control of biological invasion risks 196-199 (2006).
521 Russell, J. C., Faulquier, L. & Tonione, M. A. Rat Invasion of Tetiaroa Atoll, French Polynesia. Island invasives: eradication and management IUCN 118-123 (2011).
522 García, J. T. et al. Recent Invasion and Status of the Raccoon (Procyon Lotor) in Spain. Biol. Invasions 14, 1305-1310 (2012).
523 Luque-Larena, J. J. et al. Recent Large-Scale Range Expansion and Outbreaks of the Common Vole (Microtus Arvalis) in NW Spain. Basic Appl. Ecol. 14, 432-441 (2013).
524 Batson, W. et al. Re-Introduction of Eastern Bettong to a Critically Endangered Woodland Habitat in the Australian Capital Territory, Australia. Global Re-introduction Perspectives 172-177 (2016).
525 Kowalczyk, R., Zalewski, A., Jędrzejewska, B., Ansorge, H. & Bunevich, A. N. Reproduction and Mortality of Invasive Raccoon Dogs (Nyctereutes Procyonoides) in the Białowieża Primeval Forest (Eastern Poland). Ann. Zool. Fenn. 46, 291-301 (2009).
526 Long, R. A., Kie, J. G., Bowyer, R. T. & Hurley, M. A. Resource Selection and Movements by Female Mule Deer Odocoileus Hemionus: Effects of Reproductive Stage. Wildlife. Biol. 15, 288-298 (2009).
527 Mondal, K., Gupta, S., Bhattacharjee, S., Qureshi, Q. & Sankar, K. Response of Leopards to Re-Introduced Tigers in Sariska Tiger Reserve, Western India. Int. J. Biodivers. Conserv. 4, 228-236 (2012).
528 Lammertsma, D. R., Bruinderink, G. W. T. A. & Griffioen, A. J. Risk Assessment of Sika Deer Cervus Nippon in the Netherlands. Alterra-rapport, Wageningen-UR (2012).
529 Pokhrel, G. K. & Shah, K. B. Role of Community Forests in Faunal Diversity Conservation: A Case Study of Community Forests within Satbariya Range Post of Dang District. Nepal. J. Sci. Technol. 9, 111-117 (2008).
530 Rima, P. C., Cagnin, M., Aloise, G., Preatoni, D. & Wauters, L. A. Scale-Dependent Environmental Variables Affecting Red Squirrel (Sciurus Vulgaris Meridionalis) Distribution. Ital. J. Zool. 77, 92-101 (2010).
531 Hirsch, B. T. Seasonal Variation in the Diet of Ring-Tailed Coatis (Nasua Nasua) in Iguazu, Argentina. J. Mammal. 90, 136-143 (2009).
532 Ebani, V. V. et al. Serological Survey On some Pathogens in Wild Brown hares (Lepus Europaeus) in Central Italy. Asian. Pac. J. Trop. Med. 9, 465-469 (2016).
533 Perryman, A. W. Sex Ratio Theory Applied to a Macropod Marsupial: Is Reproduction by the Tammar Wallaby (Macropus Eugenii) Consistent with Sex Ratio Theory? University of Adelaide (2012).
534 Wells, K., Lakim, M. B. O. & Hara, R. B. Shifts from Native to Invasive Small Mammals Across Gradients From Tropical Forest to Urban Habitat in Borneo. Biodivers. Conserv. 23, 2289-2303 (2014).
535 Cid, B., Figueira, L., de T. e Mello, A. F., Pires, A. S. & Fernandez, F. A. Short-Term Success in the Reintroduction of the Red-Humped Agouti Dasyprocta Leporina, an Important Seed Disperser, in a Brazilian Atlantic Forest Reserve. Trop. Conserv. Sci. 7, 796-810 (2014).
536 Jacobs, K. M. & Luoma, D. L. Small Mammal Mycophagy Response to Variations in Green‐Tree Retention. J. Wildlife. Manage. 72, 1747-1755 (2011).
537 Podgórski, T. et al. Spatiotemporal Behavioral Plasticity of Wild Boar (Sus Scrofa) Under Contrasting Conditions of Human Pressure: Primeval Forest and Metropolitan Area. J. Mammal. 94, 109-119 (2013).
538 Rodríguez-Rey, M., Jiménez-Valverde, A. & Acevedo, P. Species Distribution Models Predict Range Expansion Better than Chance but Not Better than a Simple Dispersal Model. Ecol. Model. 256, 1-5 (2013).
539 Guerra, D. et al. Stability of the Southern European Border of Echinococcus Multilocularis in the Alps: Evidence that Microtus Arvalis is a Limiting Factor. Parasitology 141, 1593-1602.
540 Garzón-Machado, V. et al. Strong Negative Effect of Alien Herbivores on Endemic Legumes of the Canary Pine Forest. Biol. Conserv. 143, 2685-2694 (2010).
541 Heroldová, M., Bryja, J., Zejda, J. & Tkadlec, E. Structure and Diversity of Small Mammal Communities in Agriculture Landscape. Agric. Ecosyst. Environ. 120, 206-210 (2007).
542 Kiseleva, N. V. & Sorokin, P. A. Study of the Distribution of Mustelids Over the Southern Urals Using Noninvasive Methods. Contemp. Probl. Ecol+. 6, 300-305 (2013).
543 Adhikari, S. & Khadka, A. Study on Relative Abundance and Distribution of Tiger Prey Base (Ungulates) in Khata Corridor, Bardia National Park. Kathmandu University Journal of Science Engineering & Technology 1 (2009).
544 White, J. A. Summer Burrows of Ord's Kangaroo Rats (Dipodomys ordii) in Western Nebraska: Food Content and Structure. West. N. Am. Naturalist 69, 469-474 (2009).
545 Devoe, J. D. et al. Summer Range Occupancy Modeling of Non‐Native Mountain Goats in the Greater Yellowstone Area. Ecosphere 6, 1-20 (2015).
546 Çolak, M. M. G. & çolak, E. Taxonomic Status of the Genus Spermophilus (Mammalia: Rodentia) in Turkey and Iran with Description of a New Species. Zootaxa 1529, 1-15 (2007).
547 Bogdan, V., Jůnek, T. & Vymyslická, P. J. Temporal Overlaps of Feral Cats with Prey and Competitors in Primary and Human-Altered Habitats on Bohol Island, Philippines. Peerj 4, e2288 (2016).
548 Harrington, L. A., Harrington, A. L., Hughes, J., Stirling, D. & Macdonald, D. W. The Accuracy of Scat Identification in Distribution Surveys: American Mink, Neovison Vison, in the Northern Highlands of Scotland. Eur. J. Wildlife. Res. 56, 377-384 (2010).
549 Gurnell, J., Lurz, P. & Bertoldi, W. The Changing Patterns in the Distribution of Red and Grey Squirrels in the North of England and Scotland Between 1991 and 2010 Based On Volunteer Surveys. HYSTRIX. 25, 83-89 (2014).
550 Lawton, C., Cowan, P., Bertolino, S., Lurz, P. W. W. & Peters, A. R. The Consequences of Introducing Non-Indigenous Species: Two Case Studies, the Grey Squirrel in Europe and the Brushtail Possum in New Zealand. Rev. sci. tech. 29, 287 (2010).
551 Eycott, A. E., Watkinson, A. R., Hemami, M. R. & Dolman, P. M. The Dispersal of Vascular Plants in a Forest Mosaic by a Guild of Mammalian Herbivores. Oecologia 154, 107-118 (2007).
552 Harley, D. K., Worley, M. A. & Harley, T. K. The Distribution and Abundance of Leadbeater? S Possum Gymnobelideus Leadbeateri in Lowland Swamp Forest at Yellingbo Nature Conservation Reserve. Aust. Mammal. 27, 7-15 (2005).
553 Jeremy, P. & Bates, J. The Distribution of Acomys (Rodentia: Muridae) in Africa and Asia. Israel J. Zool. 40, 199-214 (1994).
554 Veron, G. et al. The Distribution of the Malay Civet Viverra Tangalunga (Carnivora: Viverridae) Across Southeast Asia: Natural or Human-Mediated Dispersal? Zool. J. Linn. Soc. 170, 917-932 (2014).
555 Haigh, A. The Ecology of the European Hedgehog (Erinaceus Europaeus) in Rural Ireland. University College Cork (2011).
556 Keuroghlian, A., Santos, M. D. C. A. & Eaton, D. P. The Effects of Deforestation on White-Lipped Peccary (Tayassu Pecari) Home Range in the Southern Pantanal. Mammalia 79, 491-497 (2015).
557 Camarotti, F. L. M., Silva, V. L. D. & Oliveira, M. A. B. D. The Effects of Introducing the Amazonian Squirrel Monkey on the Behavior of the Northeast Marmoset. Acta Amazon 45, 29-34 (2015).
558 Zenni, R. D. & Nuñez, M. A. The Elephant in the Room: The Role of Failed Invasions in Understanding Invasion Biology. Oikos 122, 801-815 (2013).
559 Novillo, A. & Ojeda, R. A. Short-Term Success in the of Argentina. Biol. Invasions 8: 1333 (2008).
560 Calenge, C., Darmon, G., Basille, M., Loison, A. & Jullien, J. M. The Factorial Decomposition of the Mahalanobis Distances in Habitat Selection Studies. Ecology 89, 555-566 (2008).
561 Melo‐Ferreira, J., Seixas, F. A., Cheng, E., Mills, L. S. & Alves, P. C. The Hidden History of the Snowshoe Hare, Lepus Americanus: Extensive Mitochondrial DNA Introgression Inferred From Multilocus Genetic Variation. Mol. Ecol. 23, 4617-4630 (2014).
562 Geisser, H. & Reyer, H. The Influence of Food and Temperature on Population Density of Wild Boar Sus Scrofa in the Thurgau (Switzerland). J. Zool. 267, 89-96 (2005).
563 Moseby, K., Carthey, A. J. R. & Schroeder, T. The Influence of Predators and Prey Naivety on Reintroduction Success: Current and Future Directions. (2015).
564 Bonino, N. & Soriguer, R. The Invasion of Argentina by the European Wild Rabbit Oryctolagus Cuniculus. Mammal Rev. 39, 159-166 (2009).
565 Bliss, P., Katzerke, A. & Neumann, P. The Role of Molehills and Grasses for Filial Nest Founding in the Wood Ant Formica Exsecta (Hymenoptera: Formicidae). Sociobiology 47, 903-914 (2006).
566 Galetti, M. et al. The Role of Seed Mass on the Caching Decision by Agoutis, Dasyprocta Leporina (Rodentia: Agoutidae). Zoologia 27, 472-476 (2010).
567 Newell, J. The Role of the Reintroduction of Greater Bilbies and Burrowing Bettongs in the Ecological Restoration of an Arid Ecosystem: Foraging Diggings, Diet and Soil Seed Banks. Theses. (2009).
568 Start, A. N., Burbidge, A. A., McKenzie, N. L. & Palmer, C. A. R. O. L. The Status of Mammals in the North Kimberley, Western Australia. Aust. Mammal. 29, 1-16 (2007).
569 Maran, T., Põdra, M., Põlma, M. & Macdonald, D. W. The Survival of Captive-Born Animals in Restoration Programmes–Case Study of the Endangered European Mink Mustela Lutreola. Biol. Conserv. 142, 1685-1692 (2009).
570 Solow, A., Seymour, A., Beet, A. & Harris, S. The Untamed Shrew: On the Termination of an Eradication Programme for an Introduced Species. J. Appl. Ecol. 45, 424-427 (2008).
571 Di Febbraro, M. et al. The Use of Climatic Niches in Screening Procedures for Introduced Species to Evaluate Risk of Spread: A Case with the American Eastern Grey Squirrel. PLoS One 8, e66559 (2013).
572 Burbidge, A. A. Towards Monitoring Rock-Wallabies on Barrow Island, Western Australia. Conserv. Sci. West. Aust. 43-48 (2008).
573 Gaubert, P. et al. Tracing Historical Introductions in the Mediterranean Basin: The Success Story of the Common Genet (Genetta Genetta) in Europe. Biol. Invasions 17, 1897-1913 (2015).
574 Dexter, N., Hudson, M., James, S., MacGregor, C. & Lindenmayer, D. B. Unintended Consequences of Invasive Predator Control in an Australian Forest: Overabundant Wallabies and Vegetation Change. PLoS One 8, e69087 (2013).
575 Trucchi, E. & Sbordoni, V. Unveiling an Ancient Biological Invasion: Molecular Analysis of an Old European Alien, the Crested Porcupine (Hystrix Cristata). Bmc. Evol. Biol. 9, 109 (2009).
576 Gormley, A. M. et al. Using Presence‐Only and Presence–Absence Data to Estimate the Current and Potential Distributions of Established Invasive Species. J. Appl. Ecol. 48, 25-34 (2011).
577 Kavita, I. & Yadavendradev, J. Variation in Lekking Costs in Blackbuck (Antilope cervicapra): Relationship to Lek-Territory Location and Female Mating Patterns. Behaviour 137, 547-563 (2000).
578 Olano-Marin, J. et al. Weak Population Structure in European Roe Deer (Capreolus capreolus) and Evidence of Introgressive Hybridization with Siberian Roe Deer (C. Pygargus) in Northeastern Poland. PLoS One 9, e109147 (2014).
579 Campbell, C. D. et al. When is a Native Species Invasive? Incursion of a Novel Predatory Marsupial Detected Using Molecular and Historical Data. Divers. Distrib. 24, 831-840 (2018).
580 Karberg, N. J. & Lilleskov, E. A. White-Tailed Deer (Odocoileus Virginianus) Fecal Pellet Decomposition is Accelerated by the Invasive Earthworm Lumbricus Terrestris. Biol. Invasions 11, 761-767 (2009).
581 Fujinuma, J. & Harrison, R. D. Wild Pigs (Sus Scrofa) Mediate Large-Scale Edge Effects in a Lowland Tropical Rainforest in Peninsular Malaysia. PLoS One 7, e37321 (2012).
582 Anderson, E. D. et al. Winter Resource Selection by Female Mule Deer Odocoileus Hemionus: Functional Response to Spatio-Temporal Changes in Habitat. Wildl. Biol. 18, 153-163 (2012).
583 Spencer, P. B. S., Giustiniano, D., Woolnough, A. P. & Burrows, N. Quantifying the Population Dynamics of Camels in the Arid and Semiarid Rangelands of Australia. (2008).
584 Chopra, G. & Rai D. A Study on the Ecology of Nilgai (Boselaphus Tragocamelus Pallas) and its Status as an Unconventional Pest of Agriculture in and Around Beer-Sonty Reserve Forest, Haryana, India. J. Nat. Appl. Sci. 1, 245-249 (2009).
585 Acevedo, P., Jiménez‐Valverde, A., Lobo, J. M. & Real, R. Delimiting the Geographical Background in Species Distribution Modelling. J. Biogeogr. 39, 1383-1390 (2012).
586 Lameed, G. A. Poly-Specific Association of the Olive Baboon (Papio Anubis) Group within Home Range in Gashaka Gumti National Park. Ife Journal of Science 10, 91-95 (2008).
587 de Jong, Y. A. & Butynski, T. M. Survey of Eastern Patas Monkey Erythrocebus Patas Pyrrhonotus, Other Primates, Warthogs, Dik-Diks, and Waterbuck in Laikipia County, Central Kenya. (2017).
588 Mohammad, M. K. & Al-Zubaidi, A. A. Geodiversity and its Importance on Vertebrate Diversity Near Razzaza Lake, Middle of Iraq. The Iraqi Geological Journal 104-123 (2017).
589 Poncet, S. et al. Introduced Mammal Eradications in the Falkland Islands and South Georgia. Island invasives: eradication and management 332-336 (2011).
590 Nentwig, W., Kühnel, E. & Bacher, S. A Generic Impact‐Scoring System Applied to Alien Mammals in Europe. Conserv. Biol. 24, 302-311 (2010).
591 Degefa, B. T. Feeding Ecology of the African Civet (Civettictis civetta) and Improved Captive Management for Sustainable Utilization in Illubabora, Ethiopia. (2015).
592 Archuleta, F. D. Black-Tailed Prairie Dog (Cynomys Ludovicianus) Response to Seasonality and Frequency of Fire. New Mexico Highlands University 90 (2014). [Dissertation]
593 Fløjgaard, C. et al. Potential 21St Century Changes to the Mammal Fauna of Denmark–Implications of Climate Change, Land-Use, and Invasive Species. IOP. Conf. Ser. Earth. Environ. Sci. 8, 12016 (2009).
594 Murariu, D. Mammal Fauna (Mammalia) of the Buzău and Teleajen Valleys (Eastern Carpathians–Romania). Trav. Institut de Spéol. "Émile Racovitza" 1, 47-66 (2015).
595 Piao, R., Guan, G. & Zhang, M. Population Size and Distribution of Moose in China. Acta Theriologica Sinica 1, 11-16 (1995). (In Chinese).
596 Sa, G., Zhang, Y., Yuan, L. & Nu, E. Survey and Protection of Water Environment in Lop Nur Wild Camel National Nature Reserve. Arid Environmental Monitoring 1, 50-54 (2012). (In Chinese).
597 Gao, L., Yuan, L. & Yu, Q. The Relation Between Distribution of The Wild Two-humped Camel and The Ecological System Within Lop Nur Wild Camel Natural Reserve. Environmental Protection of Xinjiang 1, 9-12 (2003). (In Chinese).
598 Lan, X., Gu, J., A, B. & Zhou, J. Survival Status of Wild Two-humped Camel in Taklamagan Desert. Arid Zone Research 2, 35-39 (1998). (In Chinese).
599 Jiang, W., Liao, L., A, B. & Wu, X. Felis silvestris. Chinese Journal of Zoology 4, 50-122 (2005). (In Chinese).
600 Zhang, C. et al. Analysis of Inorganic Ionic Indicators at Serum, Urine and the Expression of AQP1, AQP2 Protein in the Kidney of Hemiechinus auratus. Sichuan J. Zool. 2, 248-251 (2012). (In Chinese).
601 Xiao, L., Lin, Y., Liang, T. & Shi, L. Effects of passage through the digestive tract of long-eared hedgehog on caper seed water uptake and germination. Chinese J. Ecol. 4, 995-1001 (2017). (In Chinese).
602 Xu, H. & Liu, H. The Current Status and Habitat Use of Chinese Water Deer in The Coast of Jiangsu Province. Zool. Res. 3, 217-224 (1996). (In Chinese).
603 Mou, L. The Population Viability Analysis, Distribution and Habitat Selection of Chinese Water Deer (Hydropotes inermis) in Poyang Lake. Jiangxi Normal University (2015). (In Chinese).
604 Sun, M. & Bao, Y. Investigation on Distribution and Resources of Hydropotes inermis in Zhejiang province. J. Zhejiang forsci. tech. 6, 21-25 (2001). (In Chinese).
605 Zhu, X., Cao, W. & Wang, J. Mammalian fauna and distribution of Putuoshan Island in Zhoushan. J. Zhejiang Forestry College 1, 110-115 (2010). (In Chinese).
606 Guo, G. & Zhang, E. The Distribution of The Chinese Water Deer (Hydropotes Inermis) in Zhoushan Archipelago, Zhejiang Province, China. Acta Theriologica Sinica 2, 98-107 (2002). (In Chinese).
607 Jin, T., Chang, G., Qi, X. & Wang, K. Seasonal variations of digestive tract length and mass in Lepus capensis. Chinese J. Ecol. 11, 3026-3032 (2014). (In Chinese).
608 Lan, H. & Jin, K. Infrared-triggered camera technology application in the investigation of mammals in Beijing Wulingshan National Nature Reserve. Acta Theriologica Sinica 3, 322-329 (2016). (In Chinese).
609 Zhang, Y. & Shen, S. Investigation on Harm of Hare in Yulin Young Forest Land in Northern Shaanxi and Countermeasures. Protection Forest Science and Technology 4, 71-72 (2003). (In Chinese).
610 Shan, W., Liu, J. & Ma, H. Genetic structure and subspecies divergence of Lepus capensis in Xinjiang. Zool. Res. 2, 179-187 (2011). (In Chinese).
611 Diao, Q., Ju, D. & Ren, M. Winter Habitat Selection of Mountain Snow Rabbits in the North of Daxing'anling. Agricultural and forestry research 13, 276-278 (2016). (In Chinese).
612 Guo, K. The Winter Habitat Relationships Between Lynx and Prey in Heilongjiang Shuanghe Nature Reserve. Northeast Forestry University (2016). (In Chinese).
613 Mu, W., Zhou, S., Liang, Z. & Zhang, M. Mammal Diversity in Heilongjiang Laoyeling Amur Tiger National Nature Reserve. Chinese J. Wildl. 4, 545-549 (2017). (In Chinese).
614 Jin, Z., Yang, C., Jin, J., Zhang, G. & Wang, X. Snow rabbit winter ecological observation. Journal of Mudanjiang Normal University 4, 5-6 (2006). (In Chinese).
615 Jiang, H., Liu, Z., Yuan, X. & Wang, H. The Rhesus Monkey (Macaca Mulatta) Population Dynamic and Distribution at Nanwan Peninsula of Hainan Island. Acta Ecologica Sinica 1, 86-94 (1988). (In Chinese).
616 Tang, C., Jiang, J., Huang, C., Lu, Z. & Zhou, Q. Influence of environmental and social factors on activity rhythm and time budget of rhesus macaques (Macaca mulatta) in Karst habitat. Acta Theriologica Sinica 2, 131-138 (2017). (In Chinese).
617 Tian, S. & Zhang, L. Monitoring and Study on Ecological Distribution of Macaca mulattain in Manghe Nature Reserve. Shanxi Forestry Science and Technology 4, 16-18 (2003). (In Chinese).
618 Wang, Y., Chang, H., Chen, W., Yuan, X. & Huang, T. Studies on Population Dynamic of Rhesus Monkey in Neilingding Island. Acta Scientiarum Naturalium Universitatis Sunyatseni 4, 93-97 (1999). (In Chinese).
619 Li, Y. Studies on the plant diversity and food source plants of Macaca mulatta in the National Nature Reserve of Shanxi. Shanxi Normal University (2016). (In Chinese).
620 Li, B. Study on biodiversity and conservation in Zezhou nature reserve of Shanxi Province. Science and Technology Innovation Herald 16, 23-24 (2010). (In Chinese).
621 Zhao, H. et al. Distribution and population status of Macaca mulatta in Shanxi Micangshan National Nature Reserve. Acta Ecologica Sinica 17, 5632-5637 (2015). (In Chinese).
622 Tan, J. et al. Current Status of Wild Macaca Mulatta and its Habitat in Shennongjia. Hubei Forestry Science and Technology 5, 27-29 (2005). (In Chinese).
623 Zhou, J. The Habitat Suitability Evaluation of Macaque in Mount Wutai of Sichuan. Journal of Anhui Agricultural Sciences 27, 138-140 (2015). (In Chinese).
624 Tian, J. Population ecology and social structure of rhesus macaque in Mt. Taihangshan area, Jiyuan, China. Zhengzhou University (2011). (In Chinese).
625 Wang, H. et al. The Temporal and Spatial Dynamics Change of Primate Population in Yunlong County. Sichuan J. Zool. 6, 801-809 (2016). (In Chinese).
626 Zhang, Z., Zhu, J., Fan, Y. & Lou, Y. Comparative Study on Habitats of Macaca Mulatta in Yongxing Township of Huaping County. Journal of Southwest Forestry University 2, 47-51 (2010). (In Chinese).
627 Zheng, R., Chen, Q. & Hu, Y. An investigation on macaque resource in south region of Jinhua City in Zhejiang. Journal of Zhejiang Forestry College 1, 43-45 (2003). (In Chinese).
628 Qiu, F., Du, A., Wang, J. & Guo, J. Investigation on Animals in Luyashan Nature Reserve. Shanxi Forestry Science and Technology 1, 25-28 (1998). (In Chinese).
629 Chao, Y. Stone mink, a second class protected animal, was found in Qingshi. (2007). (In Chinese).
630 Liu, R., Nai, W. & Chen, Y. Chromosome Study of Stone Marten. Zool. Res. 3, 275-279 (1995). (In Chinese).
631 Chen, Y., Ma, T., Xia, W. & Ma, Y. TBS technology for rat situation monitoring in agricultural areas and field mouse control effect test. Agricultural Engineering Technology 8, 14-15 (2018). (In Chinese).
632 Zhang, M., Li, B., Wang, Y. & Guo, C. Niche characteristics of small and medium-sized animals in the process of returning farmland to lake in Dongting lake area. J. Appl. Envir. Biol. 2, 177-185 (2012). (In Chinese).
633 Lu, L. et al. Investigation on rodent diversity along the China-Kazakhstan border area. Chin. J. Vector Biol. &Control. 4, 317-320 (2016). (In Chinese).
634 Yu, J., Chen, X., Ren, P., Gong, K. & Bao, Y. Using two methods to estimate the Chinese muntjac’s (Muntiacus reevesi) population status in Gutianshan National Nature Reserve, Acta Theriologica Sinica 37, 354-362 (2017). (In Chinese).
635 Lu, Q. et al. Evaluation on Selective Factors of Habitat of Muntiacus reevesi in Qingliangfeng National Nature Reserve. J. Zhejiang Forestry Sci. Tech. 28-32 (2007). (In Chinese).
636 Guan, T. et al. The Rhythm of Chinese Muntjac (Muntiacus reevesi) Visiting Artificial Mineral Licks during Autumn, Chinese J. Zool. 169-175 (2015). (In Chinese).
637 Qu, B. et al. Effect of poison bait box on rural Mus musculus control. Chinese J. Hyg. Insect. & Equip. 2, 118-120 (2016). (In Chinese).
638 Zhang, N. Pellet-Index-Based Studies on Age Determination and Age-Related Behavior of House Mice (Mus musculus). Zhengzhou University (2012). (In Chinese).
639 Ren, Z., Pan, Y., Xie, L. & Yin, W. Study on resistance of mus musculus to first and second anticoagulant rodenticide in Qingpu District of Shanghai, J. Med. Pest Control 29, 1063-1064 (2013). (In Chinese).
640 Li, M. A study on the characteristics of winter coat of yellow weasel (Mustela sibirica sibirica Pallas) in Mohe. Northeast Forestry University (2009). (In Chinese).
641 Wang, Y., Sun, Z. & Zhang, W. Hair morphology as functional adaptation in winter Mustela sibiricain Tonghe forest area. Acta Ecologica Sinica 35, 5623-5631 (2015). (In Chinese).
642 Yang, C. Research on Species Coexistence of Five Kind of Rodents in Forestry Area in Northeast. Northeast Forestry University. (2007). (In Chinese).
643 Jin, J., Liu, Z., Hao, A., Yang, C. & Jin, Z. Delimiting the Myodes rufocanus and M.rutilus Species by Molecular Methods. Chinese J. Zool. 127-131 (2009). (In Chinese).
644 Liu, X., Zhang, H., Dou, H., Liu, S. & Li, G. Diet Composition of Nyctereutes procyonoides by Dung Analysis. Chinese J. Zool. 44, 138-140 (2009). (In Chinese).
645 Hong, Y., Gao, Y. & Zhang, Y. Artificial breeding of wild muskrat in Qaidam area, Chinese J. Anim. Sci. 43-44 (2005). (In Chinese).
646 Xue, L. Study on the living habits of muskrat in Xiaolangdi reservoir area. (2007). (In Chinese).
647 Zhang, J. et al. Seasonal Habitats Selection of Ovis ammon darwini in the Karamori Mountain, Xinjiang. 33, 422-430 (2016). (In Chinese).
648 Ding, M., Zhang, Y. & Liu, W. Protection Status of Ovis ammon in Kekesen Hunting Grounds, J. Agr. Catastrophol. 21-22 (2016). (In Chinese).
649 Pei, P. Study on food-habits analysis of Argali (Ovis ammon darwini) in the middle of Inner Mongolia. Inner Mongolia Normal University. (2017). (In Chinese).
650 Yu, G., Li, K., Chen, R., Mou, C. & Wang, G. The Study on Habitat Selection of Masked Palm Civet in Autumn and Winter in Hubei Wufeng Houhe National Nature Reserve. Chinese J. Wildlife 194-198 (2011). (In Chinese).
651 Zhao, F., Long, G., Li, Y. & Peng, Z. Population Quantity Dynamic and Reproductive Characteristics of Ratus norvegicus in Dafang County. Guizhou Agricultural Sciences. 114-117 (2015). (In Chinese).
652 Zhong, Y. Selection and effects of introduced Rattus norvegicus on microhabitat in insular Jiuduansha Wetland. East China Normal University. (2014). (In Chinese).
653 Liao, L., Wu, S. & Yan, S. Migration patterns of Rattus norvegicus in desert area. Chinese J. Vector Biol & Control 162-164 (2014). (In Chinese).
654 Liu, Y. et al. First isolation of Laribacter hongkongensis from stool samples of Ratus norvegicus. Chinese J. Zoonoses 33, 343-348 (2017). (In Chinese).
655 Li, E., Zhou, Q., Li, Y. & Yu, W. Population Ecological Ecological Characteristics of Ratus norvegicus in Weng’an County. Guizhou Agricultural Sciences 102-104 (2014). (In Chinese).
656 Yao, D., Sui, J. & Feng, Z. The population age and reproductive characteristics of Rattus norvegicus in Zhanjiang city. Chinese J Vector Biol & Control 454-458 (2016). (In Chinese).
657 Meng, F., Wang, X., Xu, X., Guo, R. & Liao, N. (2002). Population distribution of rodents in Chaoyang city. Chinese J Vector Bio & Control 329 (In Chinese).
658 Zhang, B. et al. Experimental study on killing black rat at dalian port. Chinese Frontier Health Quarantine 298-301 (2006). (In Chinese).
659 Dai, G., Zhang, T., He, J., Feng, Z. & Liang, L. Guangdong rodents flea population and parasitic surface survey. Chinese J Pest Control. 170-172 (2009). (In Chinese).
660 Zhao, F., Lin, G. & Wu, A. Influence of Riverine Barriers on Genetic Structure of Rattus tanezumi. Sichuan J. Zool. 167-172 (2016). (In Chinese).
661 Wang, Z. et al. Resistance of Rattus tanezumi to warfarin in Nantong. Chinese J. Hyg Insect & Equip. 223-225 (2014). (In Chinese).
662 Wu, A. et al. A preliminary analysis of a large number rat fleas (Xenopsylla cheopis) on Asian house rats (Rattus tanezumi) in Jinghong, Yunnan. Chinese J. Vector Biol & Control. 65-67 (2016). (In Chinese).
663 Zhang, J. et al. Behavior coding and ethogram of the sambar (Rusa unicolor) in field environment. Acta Theriologica Sinica 1-11 (2018). (In Chinese).
664 Deng, Z. Animal patrol monitoring in Shangyongzi reserve-a case study of large-scale animal monitoring. J. Anhui Agri. 12924-12925 (2014). (In Chinese).
665 Shu, F. et al. Water deer are found in the Himalayan region of Tibet. Sichuan J. Zool. 563 (2017). (In Chinese).
666 Zhang, L., Ge, Y., Yuan, D. & Rong, K. Dynamics of Sciurus vulgaris Population Dynamics in Honghuaerji Pinus sylvestris Nature Reserve. J. Anhui Agri. 4398-4399 (2013). (In Chinese).
667 Gao, H., Mei, S., Rong, K., Ma, J. & Zong, C. The impacts of Korean pine cone production and availability on hoarding behaviors of squirrels (Sciurus vulgaris) and chipmunks (Eutamias sibiricus). Acta Theriologica Sinica 37, 124-130 (2017). (In Chinese).
668 Zhang, Z. & Bai, X. Investigation of Sex Ratio of Gray Squirrel (Sciurus vulgaris) in the Region of Sun Island with Molecular Scatology Method. J. Economic Animal 49-50 (2007). (In Chinese).
669 Sun, Y. New Record Sorex minutus Linnaeus, 1766 (Insectivora, Soricidae) in Liaoning Province. Chinese J. Zool. 171-172 (2010). (In Chinese).
670 Tian, L., Du, Y. & Zhong, J. Dynamic study on biological traits of Suncus murinus. Guangdong Agr. Sci. 38, 155-157 (2011). (In Chinese).
671 Ye, X., Yao, M., Li, G., Luo, W. & Su, L. Study on the prevalence and genotypes of Bartonella species in Suncus murinus from Fujian coastal region. Chinese J. Zoonoses. 6, 601-603 (2010). (In Chinese).
672 Deng, T., Zheng, H. & Ceng, G. Characteristics of wild boar (Sus scrofa) mud bath sites on the northern slope of Funju Mountain. Acta Ecologica Sinica 1001-1008 (2009). (In Chinese).
673 Teng, L., Liu, Z., Song, Y. & Ceng, Z. Habitat Selection of Wild Boar (Sus scrofa) in Hainan Datian Reserve. Chinese J. Zool. 1, 1-7 (2007). (In Chinese).
674 Zhang, D. & Liu, B. Survey and Control of Wild Boar Sus scrofa Damage in Qingyun Forest, Heilongjiang Province. Chinese J. Wildl. 2, 59-63 (2012). (In Chinese).
675 Zhu, H. et al. Winter habitat Selection of wild boar (Sus scrofa ussuricus) in Huangnihe Nature Reserve. Chinese J. Ecol. 4, 734-738 (2011). (In Chinese).
676 Luo, X. et al. Use of Farmland as Foraging Habitat by Wild Boar (Sus scrofa) During Spring: a Case Study at Guizhou Chishui Alsophila National Nature Reserve. Chinese J. Wildl. 157-161 (2017). (In Chinese).
677 Li, C. Habitat selection and landscape analysis of Vulpes Vulpes in Dalai lake reserve. Qufu Normal University (2011). (In Chinese).
678 Sun, Z.Dispersal Mechanism on of Ziziphus acidojujuba by Vulpes vulpes in the Helan Mountains. Northeast Forestry University (2014). (In Chinese).
679 Li, L. Habitat Selection of Red Fox (Vulpes vulpes) in Sanjiang National Nature Reserve. Northeast Forestry University (2015). (In Chinese).
680 Ma, Y. Comprehensive scientific investigation report of Ningxia Yunwu Mountain Grassland Nature Reserve. Science Press, Beijing (2013). (in Chinese).
681 Yuan, G. Biodiversity distribution and evaluation of Xinjiang. Xinjiang Science and Technology Press, Urumchi. (2012). (in Chinese)
682 Shi, B. & Zhao, E. Sichuan Fauna Economia. Sichuan People's Publishing House, Chengdu (1982). (in Chinese).
683 Qian, Y. & Zhang, J. Birds and animals in southern Xinjiang. Science Press, Beijing (1965). (in Chinese).
684 Zhang, R. Distribution of Mammalian Species in China. China Forestry Publishing House, Beijing (1997). (in Chinese).
685 Wang, S. & Wang, Y. China Red Data Book of Endangered Animals: Mammalia. Science Press, Beijing (1998). (in Chinese).
686 Sharma, G., Kamalakannan, M. & Venkataraman, K. A Checklist of mammals of India with their distribution and conservation status. Kolkata. ZSI. 123 (2014).
687 Rao, M., Myint, T., Zaw, T., & Htun, S. (2005). Hunting patterns in tropical forests adjoining the Hkakaborazi National Park, north Myanmar. Oryx 39, 292-300.
688 Aziz, M. A. Notes on the status of mammalian fauna of the Lawachara National Park, Bangladesh. Acta Oecol. Int. J. Ecol. 18, 45-53 (2013).
689 Hassanin, A. A Survey of Mammals in the Nam Khan Valley (Lao PDR). Muséum National d'Histoire Naturelle (2007).
690 Abramov, A. V. & Kruskop, S. V. The mammal fauna of Cat Ba Island, northern Vietnam. Russian J. Theriol. 11, 57 (2012).
691 Editorial Committee of fauna of Zhejiang. Fauna of Zhejiang: Mammals. Zhejiang Science and Technology Press, Hangzhou (1988). (in Chinese).
692 Zheng, S. Rare and endangered animal of the northwest area of China. China Forestry Publishing House, Beijing (1994). (in Chinese).
693 Ciani, A. C. A case of infanticide in a free-ranging group of rhesus monkeys (Macaca mulatta) in the Jackoo Forest, Simla, India. Primates 25, 372-377 (1984).
694 Hamada, Y., Urasopon, N., Hadi, I. & Malaivijitnond, S. Body size and proportions and pelage color of free-ranging Macaca mulatta from a zone of hybridization in Northeastern Thailand. Int. J. Primatol. 27, 497-513 (2006).
695 Hasan, M. K. et al. Distribution of rhesus macaques (Macaca mulatta) in Bangladesh: inter-population variation in group size and composition. Primate Conserv. 26, 125-132 (2013).
696 Schülke, O., Pesek, D., Whitman, B.J. & Ostner, J. Ecology of Assamese macaques (Macaca assamensis) at Phu Khieo Wildlife Sanctuary, Thailand. J. Wildl. Thailand 18, 1-15 (2011).
697 Goldstein, S. & Richard, A. Ecology of rhesus macaques (Macaca mulatta) in northwest Pakistan. Int. J. Primatol. 10, 531-567 (1989).
698 Wang, S. W., Curtis, P. D. & Lassoie, J. P. Farmer perceptions of crop damage by wildlife in Jigme Singye Wangchuck National Park, Bhutan. Wildl. Soc. Bull. 34, 359-365 (2006).
699 Kyes, R. C. et al. Genetic characterization of rhesus macaques (Macaca mulatta) in Nepal. Am. J. Primatol. 68, 445-455 (2006).
700 Smith, D. G. & McDonough, J. Mitochondrial DNA variation in Chinese and Indian rhesus macaques (Macaca mulatta). Am. J. Primatol. 65, 1-25 (2005).
701 Chalise, M. K. Primate census in Kathmandu and west parts of Nepal. J. Nat. Hist. Mus. 23, 60-64 (2009).
702 Wada K. The distribution pattern of rhesus and Assamese monkeys in Nepal. Primates 46, 115-119 (2005).
703 Johnson, A. et al. A preliminary survey for gibbon and other primates in the Nam Ha National Protected Areas, Lao PDR. Wildlife Conservation Society, Vientiane (2003).
704 Tinh, N. T., Long, H. T., Tuan, B., Vy, T. H. & Tam, N. A. The feeding behaviour and phytochemical food content of grey-shanked douc langurs (Pygathrix cinerea) at Kon Ka Kinh National Park, Vietnam. Vietnamese J. Primatology 2, 25-35 (2012).
705 Nisbett, R. A. & Ciochon, R. L. Primates in northern Viet Nam: A review of the ecology and conservation status of extant species, with notes on Pleistocene localities. Int. J. Primatol. 14, 765-795 (1993).
706 Hil, l. M. Primates in protected areas of northern Vietnam. Nat. Hist. Bull. Siam Soc 47, 63-76 (1999).
707 Polet, G. & Ling, S. Protecting mammal diversity: opportunities and constraints for pragmatic conservation management in Cat Tien National Park, Vietnam. Oryx 38, 186-196 (2004).
708 Tang, H., Zhou, Q., Huang, Z., Meng, Y. & Huang, C. Activity Patterns and Time Budgets of the Rhesus Macaque in Karst Habitat. Chinese J. Zool. 46, 32-38 (2011). (in Chinese).
709 Xu, H. et al. Populationgenetic diversity and structure of Rhesus macaque (Macaca mulatta) in Sichuan Province based on mtDNA control region sequences. Acta Theriologica Sinica 30, 247-255 (2010). (in Chinese).
710 Xie, D., Lu, J. & Lu, J. Winter habitat selection of rhesus macaques (Macaca mulatta tcheliensis) in Taihang Mountains, Jiyuan, China. Acta Theriologica Sinica 29, 252-258 (2009). (in Chinese).
711 Zhao, Y., Wang, C., He, Z., Yu, W. & Lu, S. Population structure of wild Macaca mulatta in three different regions of Yunnan. Acta Theriologica Sinica 32, 203-208 (2012). (in Chinese).
712 Jiang, X., Wang, Y. & Ma, S. Taxonomic revision and distribution of subspecies of rhesus monkey (Macaca mulatta) in China. Zoological Research 12, 241-247 (1991). (in Chinese).
713 Pruetz, J. D. & Isbell, L.A. Correlations of food distribution and patch size with agonistic interactions in female vervets (Chlorocebus aethiops) and patas monkeys (Erythrocebus patas) living in simple habitats. Behav. Ecol. Sociobiol. 49, 38-47 (2000).
714 Li, D., Zhou, Q., Tang, H. & Huang, C. Sex-age differences in activity budget and position behavior of rhesus macaques (Macacca mulatta). Acta Theriologica Sinica 32, 25-32 (2012). (in Chinese).
715 Zeng, Z., Gong, H., Song, Y., Miao, T. & Ma, S. (2006). Resource, fauna and ecological distribution of large and medium-sized mammals in Majiashan Nature Reserve, Shaanxi. Sichuan J. Zool. 25, 87-91 (in Chinese).
716 Zhang, Z., Zhu, J., Fan, Y. & Lou, Y. Comparitive Study on Habitats of Macaca mulatta in Yongxing Township of Huaping County. Journal of Southwest Forestry University 30, 47-51 (2010). (in Chinese).
717 Qu, W., Li, Y., Li, X., Hou, J. & Wang, F. Priliminary investigation of the rhesus monkeys (Macaca mulatta) at Giyuan and Taihang Mountains in Henan Province. J. Henan Normal University 62, 98-101, 119 (1989). (in Chinese).
718 Ding, B., Zhang, Y. & Hou, Y. Genetic diversity among Macaca mulatta from six regions in Yunnan Province based onprotein electrophoresis. Zool. Res. 19, 171-172 (1998). (in Chinese).
719 Feng, M., Jiang, H. & Wang, J. Comparison among rhesus monkey populations in a scream. Acta Theriologica Sinica 17, 24-30 (1997). (in Chinese).
720 Deng, K., Zhang, L., Li, Q., Li, X. & Jiang, X. Mammal Survey of Tianchi Nature Reserve, Yunnan Province. Sichuan J. Zool. 32, 458-463 (2013). (in Chinese).
721 Ma, Y. The mammalias of Heilongjiang Province. Heilongjiang Science and Technology Press, Harbin (1986). (in Chinese).
722 Xiao, Z. Fauna of Liaoning: Mammals. Liaoning science and Technology Press, Shenyang (1988). (in Chinese).
723 Yunushevich, A. I., Aizin, B. M. & Kydyraliev, A. K. Mammals of Kyrgyzstan. Ilim Publishing House, Frunze. (1972). (in Russian).
724 Wang, Z., Guan, S., Yang, M., Peng, X. & Zhao, Y. The metabolic thermogenesis and thermoregulation of Lesser white-toothed shrew (Crocidura suaveolens). Acta Theriologica Sinica 30, 195-199 (2010). (in Chinese).
725 Dolgov, V. Shrews of the old world. Moskva: Izdatel stvo Moskovskogo Gosudarstvennogo Universiteta. (1985). (In Russian).
726 Pocock, M. J. & Bell, S. C. Hair tubes for estimating site occupancy and activity-density of Sorex minutus. Mamm. Biol. 76, 445-450 (2011).
727 Tu, F. The study of fauna and diversity of small mammals in Jiajin Mountains. In. Sichuan Agricultural University (2010). (in Chinese).
728 Niba, A. S. & Yekwayo, I. Epigaeic invertebrate community structure in two subtropical nature reserves, Eastern Cape, South Africa: Implications for conservation management. Arachnology Letters 52, 7-15 (2016).
729 Macias-Hernandez, N., de la Cruz López, Salvador, Roca-Cusachs, M., Oromí, Pedro, & Arnedo, M. A. A geographical distribution database of the genus dysdera in the Canary islands (araneae, dysderidae). ZooKeys 625, 11-23 (2016).
730 Camerini, G. Spiders (Araneae) as predators of the exotic Metcalfa pruinosa (Say, 1830)(Homoptera: Flatidae) in the central western Po Floodplain (Northern Italy). Indian. J. Arachnol. 6, 73 (2017).
731 Jr, A. et al. First report of the red palm mite, Raoiella indica Hirst (Acari: Tenuipalpidae) In ESPÍRITO SANTO State, Brazil. Revista Científica Intelletto 3, 21-25 (2018).
732 Begna, D. Occurrences and Distributions of Honeybee (Apis mellifera Jemenetica) Varroa Mite (Varroa destructor) in Tigray Region, Ethiopia. J. Fisheries. Livest. Prod. 126 (2014).
733 Xu, S. Parasitic mites found in bee colonies in Beijing area. Apiculture of China 62, 9 (2011). (in Chinese)
734 Su, X. The Research Advances of Biology and Bio-control on Varroa Destructor. Journal of Bee 31, 5-8 (2011). (in Chinese)
735 Siriwut, W., Edgecombe, G., Sutjarit, J., Tongkerd, P. & Panha, S. First record of the African-Indian centipede genus Digitipes Attems, 1930 (Scolopendromorpha: Otostigminae) from Myanmar, and the systematic position of a new species based on molecular phylogenetics. Zootaxa 3931, 71-87 (2015).
736 Nefediev, P. & Nefedieva, J. S. New anthropochore millipedes in the faunas of Asian Russia, Kazakhstan and Kyrgyzstan (Diplopoda). Arthropoda Sel. 27, 107-110 (2018).
737 Waki, T. Diversity of terrestrial mollusks and their helminths in artificial environments in Yoyogi Park, Tokyo, Japan. J. Asia. Pac. Biodivers. 10 (2017).
738 Walden, H. et al. Geographic distribution of Angiostrongylus cantonensis in wild rats (Rattus rattus) and terrestrial snails in Florida, USA. PLoS One 12 (2017).
739 Madjos, G. & Demayo, C. Macro-Geographic Variations of the Invasive Giant African Snail Achatina fulica Populations in Mindanao, Philippines. Trans. Terahertz Sci. Technol. 5, 143–154 (2018).
740 Kumar, A. R. et al. Occurrence of giant African snail, Achatina fulica bowdich in coffee growing areas of Karnataka and its management. J. Entomol. Zool. Stud. 6, 134-137 (2018).
741 You, Y. The situation Analysis and countermeasures on situation of transmission and damage control for Giant Africa snail. Journal of Guangxi Agriculture 31, 46-48 (2016). (in Chinese)
742 Guo, J. Overview and perspective on the current research status for the giant snail Achatina fulica in China. Journal of Southern Agriculture 46, 626-630 (2015). (in Chinese)
743 Juřičková, L. and F. Kapounek. Helix (Cornu) aspersa (O.F. Müller, 1774) (Gastropoda: Helicidae) in the Czech Republic. Malacol. Bohemoslov. 8, 53-55 (2009).
744 Gural-Sverlova, N. & Gleba, V. Evidence of the repeated penetration of Cryptomphalus aspersa (Gastropoda, Pulmonata, Helicidae) into the territory of Eastern Europe. Russ. J. Biol. Invasions. 7, 146-151 (2016).
745 Zhang, L. W., Gillette, N. E. & Sun, J. Electrophysiological and behavioral responses of Dendroctonus valens to non-host volatiles. Ann. For. Sci. 64, 267-273 (2007).
746 Sun, J., Miao, Z., Zhang, Z. & Gillette, N. Red Turpentine Beetle, Dendroctonus valens LeConte (Coleoptera: Scolytidae), Response to Host Semiochemicals in China. Environ. Entomol. 33 (2004).
747 Tang, G. Experimental Study on Effective Pre-endanger Contral Technology for Dendroctonus valens LeCont. J. Hebei Forestry Sc. Tech. 26-29 (2018). (in Chinese)
748 Pan, J. Changes in invasion characteristics of Dendroctonus valens after introduction into China. Acta Ecologica Sinica 31, 1970-1975 (2011). (in Chinese)
749 Zhao, J. et al. Biological Characteristics and Occurring Law of Dendroctonus valens in China. Scientia Silvae Sinicae 99-105 (2008). (in Chinese)
750 Lin, D. Prevention and control technology of red fat spore in western Liaoning. Jiangxi Agr. 8 (2018). (in Chinese)
751 Wang, T. Study on the occurrence and diffusion of Coeletonella rubus in Beijing area. Modern Agr. Sci. Tech. 124-126 (2012). (in Chinese)
752 Jeong, J., Kim, M. J., Kim, S. S., Choi, S.-W. & Kim, I. DNA data and morphology suggest an occurrence of Dendrolimus sibiricus Tschetverikov, 1908 (Lepidoptera: Lasiocampidae) instead of D. superans Butler, 1877, in South Korea. Entomol. Res. 48, 108-121 (2018).
753 Halbert, S. Distribution of the Asian citrus psyllid, Diaphorina citri Kuwayama (Rhynchota: Psyllidae) in the Caribbean basin. Fla. Entomol. 97, 401-402 (2009).
754 Boykin, L. et al. Overview of worldwide diversity of Diaphorina citri Kuwayama mitochondrial cytochrome oxidase 1 haplotypes: Two Old World lineages and a New World invasion. Bull. Entomol. Res. 102, 1-10 (2012).
755 Costa, M., Barbosa, J., Yamamoto, P. & Leal, R. Spatial distribution of Diaphorina citri Kuwayama (Hemiptera: Psyllidae) in citrus orchards. Sci. Agric. 67, 546-554 (2010).
756 Wang, X. Investigation on the occurrence of citrus huanglong disease and citrus psyllid in China. PLANT QUARANTINE 30, 44 (2016). (in Chinese)
757 Santolamazza-Carbone, S., Rodríguez-Illamola, A. & Cordero-Rivera, A. Host finding and host discrimination ability in Anaphes nitens Girault, an egg parasitoid of the Eucalyptus snout-beetle Gonipterus scutellatus Gyllenhal. Biol. Control 29, 24-33 (2004).
758 Burgess, T., Matsuki, M. & Oberprieler, R. Identification and molecular phylogenetics of the cryptic species of the Gonipterus scutellatus complex (Coleoptera: Curculionidae: Gonipterini). Aust. J. Entomol. 51, 171-188 (2012).
759 Shu, X. Body size and color spot pattern in relation to the latitude in Harmonia axyridis (Coleoptera: Coccinellidae) from China. Journal of Nanjing Agricultural University 42, 88-93 (2019). (in Chinese)
760 Li, J. Genetic structure and diversity of Harmonia axyridis populations in Shanxi Province, China. Chinese Journal of Applied Ecology 29, 3033-3062 (2018). (in Chinese)
761 Li, J. Investigation on Color Pattern Diversity of Overwintering Harmonia axyridis in Southern Suburb of Jiamusi. Plant Diseases and Pests 2, 40-42 (2011). (in Chinese)
762 Pilkington, L., Lewis, M., Jeske, D. & Hoddle, M. Calculation and Thematic Mapping of Demographic Parameters for Homalodisca vitripennis (Hemiptera: Cicadellidae) in California. Ann. Entomol. Soc. Am. 107, 424-434 (2014).
763 Blackmer, J., Hagler, J., Simmons, G. & Henneberry, T. Dispersal of Homalodisca vitripennis (Homoptera: Cicacellidae) from a Point Release Site in Citrus. Environ. Entomol. 35, 1617-1625 (2009).
764 Northfield, T. et al. Dispersal, Patch Leaving, and Distribution of Homalodisca vitripennis (Hemiptera: Cicadellidae). Environ. Entomol. 38, 183-191 (2009).
765 Gomi, T. Seasonal adaptations of the fall webworm Hyphantria cunea (Drury) (Lepidoptera: Arctiidae) following its invasion of Japan. Ecol. Res. 22, 855-861 (2007).
766 Deseö, K., Montermini, A. & Cortellini, W. The first outbreak of the fall webworm (Hyphantria cunea Drury; Lepid., Arctiidae) in North Italy. J. Appl. Entomol. 101, 201-206 (1986).
767 Zhang, S. et al. American white moth is a new quarantine pest introduced into China. Hebei Agr. Sci. Tech. 34-35 (1980). (in Chinese)
768 Li, Y. et al. Biological characteristics of American white moth. Liaoning Agr. Sci. 36-42 (1981). (in Chinese)
769 Zhang, X. et al. Research Progress on the Hyphantria cunea (Drury) of Alien Invasive Species. J. Anhui Agr. Sci. 37, 215-219+236 (2009). (in Chinese)
770 Tang, Y. et al. Biological Characteristics of Hyphantria Cunnea. J. Anhui Agr. Sci. 250-251+257 (2004). (in Chinese)
771 Hale, L. Biology of Icerya purchasi and Its Natural Enemies in Hawaii. Proc. Hawaii Ent. Soc. 20 (1970).
772 Xie, Z. et al. Experimental study on prevention and control effect of blowing scale insects. Modern rural science and technology 72-73 (2018). (in Chinese)
773 Duan, J. et al. Occurrence regularity and prevention methods of scale infestation in lemon orchard of ruili city. Yunnan Agr. Sci. Tech. 126-127 (2018). (in Chinese)
774 Li, G. et al. The harmfulness characteristics and prevention and cure measures of the blown scale insects. Gansu Sci. Tech. 28, 155-156 (2012). (in Chinese)
775 Wang, H. et al. The Biological and Ecoloigical Research of Ips typographus Linnaeus. J. Jilin Forstry Sci. Tech. 47, 31-34 (2018). (in Chinese)
776 Liu, C. et al. Risk Analysis of Ips typographus in China. Guangdong forestry technology 31, 125-129 (2015). (in Chinese)
777 Yue, C. et al. Control and Division of Ips typographus Linnaeus in Natural Forest of Aertai Mountain in Xinjiang Region. Hubei Agr. Sci. 53, 4059-4062 (2014). (in Chinese)
778 Wang, Z. et al. The harm and prevention of spruce spruce. Plant quarantine 89-91 (2008). (in Chinese)
779 Xue, Y.et al. The harm of spruce spruce and its control measures. Qinghai sci. tech. agr. forestry 18-19 (2003). (in Chinese)
780 Loon, A., Boomsma, J. & Andrasfalvy, A. A new polygynous Lasius species (Hymenoptera; Formicidae) from central Europe - I. Description et biologie générale - I. Description and general biology. Insectes Sociaux 37, 348-362 (1990).
781 Keena, M., Côté, M. J., Grinberg, P. S. & Wallner, W. E. World Distribution of Female Flight and Genetic Variation in Lymantria dispar (Lepidoptera: Lymantriidae). Environ. Entomol. 37, 636-649 (2008).
782 Tan, M. Biological study and comprehensive control technology of three important poplar leaf-eating pests in yili area, protection forest science and technology. (11): 94-95 (2018). (in Chinese)
783 Ren, Z. Control of larch moth in faku county. Farm staff 107 (2018). (in Chinese)
784 Li, Y. Research on Life history of Lymantria dispar and Prediction Model for the Occurrence of Larvae in Yanbian. Forest Inventory and Planning 42, 47-50 (2017). (in Chinese)
785 Zhang, P. Study on the occurrence stage of the adult moths in zhuolu county. Modern rural science and technology 47 (2016). (in Chinese)
786 Zhu, Y. Adaptability Analysis of Gypsy Moth in Shanghai. SCIENTIA SILVAE SINICAE 49, 109-115 (2013). (in Chinese)
787 Culik, M. et al. The Invasive Hibiscus Mealybug Maconellicoccus hirsutus (Hemiptera: Pseudococcidae) and its Recent Range Expansion in Brazil. Fla. Entomol. 96, 638-640 (2013).
788 Chong, J. H., Roda, A. & Mannion, C. Life History of the Mealybug, Maconellicoccus hirsutus (Hemiptera: Pseudococcidae), at Constant Temperatures. Environ. Entomol. 37, 323-332 (2008).
789 Williams, D. The identity and distribution of the genus Maconellicoccus Ezzat (Hemiptera: Pseudococcidae) in africa. Bull. Entomol. Res. 76, 351-357 (1986).
790 Spodek, M., Watson, G. & Mendel, Z. The pink hibiscus mealybug, Maconellicoccus hirsutus (Green) (Hemiptera: Coccomorpha: Pseudococcidae), a new threat to Israel's agriculture and horticulture. EPPO Bull. 46, 311-312 (2016).
791 Peres-Filho, O., Ben-Dov, Y., Wolff, V., Dorval, A. & Souza, M. Maconellicoccus hirsutus (Green) Register in Teak Forest Santds in the Mato Grosso State, Brazil. Floresta Ambient. 24 (2017).
792 Zhang, M. et al. The Toxicity Test of Five Insecticides to Maconellicoccus hirsutus. Soybean Sci. 36, 774-777 (2017). (in Chinese)
793 Zhang, J. et al. Studies on the Classification of Kenaf Mealy Bugs. Plant Fiber and Products 18-20 (2002). (in Chinese)
794 Olsen, A. R. & Miles, J. E. New records of the ant, Monomorium destructor (Jerdon 1851), in Palau. Pan-Pac. entomol. 81, 101-102 (2005).
795 Solis, D. et al. Morphological Description of the Immatures of the Ant, Monomorium floricola. J. Insect Sci. 10, 15 (2010).
796 Macgown, J. & Hill, J. Two New Exotic Pest Ants, Pseudomyrmex gracilis and Monomorium floricola (Hymenoptera: Formicidae) Collected in Mississippi. Midsouth Entomologist 3, 106-109 (2010).
797 Caut, S., Barroso, A., Cerdá, X., Amor, F. & Boulay, R. A Year in an Ant's life: Opportunism and Seasonal Variation in the Foraging Ecology of Aphaenogaster senilis. Ecoscience 20, 19-27 (2013).
798 Greenberg, L., Tollerup, K. & Rust, M. Control of Argentine Ants (Hymenoptera: Formicidae) in Citrus using Methoprene and Imidacloprid Delivered in Liquid Bait Stations. Fla. Entomol. 96, 1023-1029 (2013).
799 Valles, S., Oi, D., Yu, F., Tan, X. X. & Buss, E. Metatranscriptomics and Pyrosequencing Facilitate Discovery of Potential Viral Natural Enemies of the Invasive Caribbean Crazy Ant, Nylanderia pubens. PLoS One 7, e31828 (2012).
800 Yang, J.et al. A preliminary study on the living habits and control methods of small domestic ants. Chinese Bulletin Entomol. 173-175 (1983). (in Chinese)
801 Tang, J. Indoor ants and their control. Chinese Bulletin of Entomol. 277-278 (1985). (in Chinese)
802 Tian, S. An Attempt to Prevent and Control the Monomonium Pharaonis in Clinie. J. Medical Pest Control 253-255 (1994). (in Chinese)
803 Huang, Y. et al. General situation of indoor ants and their control in China. Chinese J. Vector Biol. Control 3-6 (1998). (in Chinese)
804 Yang, Z. Ecology and control of domestic ants. Chinese J. Vector Biol. Control 233-236 (1995). (in Chinese)
805 Andreadis, T., Anderson, J., Munstermann, L., Wolfe, R. & Florin, D. Discovery, Distribution, and Abundance of the Newly Introduced Mosquito Ochlerotatus japonicus (Diptera: Culicidae) in Connecticut, USA. J. Med. Entomol. 38, 774-779 (2001).
806 Clarke, S., Yu, H.-B., Chen, M.-R., DeBarr, G. & Sun, J. Classical biological control program for the mealybug Oracella acuta in Guangdong Province, China. Insect Sci. 17, 129-139 (2009).
807 Tribe, G. Phenology of Three Exotic Pine Bark Beetle Species (Coleoptera: Scolytidae) Colonising Pinus radiata Logs in the South-western Cape Province. South. Afr. For. J. 157, 27-31 (1991).
808 Jiang, Y. Orthotomicus Erosus. J. Zhejiang Normal University (Natural Sciences) 79-81 (1992). (in Chinese)
809 Bedford, G. O. Observations on the biology and ecology of oryctes rhinoceros and scapanes australis (coleoptera: scarabaeidae: dynastinae): pests of coconut palms in melanesia. Aust. J. Entomol. 15, 241-251 (2010).
810 Qian, J. Analysis of risk assessment of Oryctes rhinoceros in Hainan Province. TROPICAL FORESTRY 46, 57-60 (2018). (in Chinese)
811 Huang, S. Making and Application of Trapper for Oryctes rhinoceros. Acta Agriculturae Jiangxi 23, 117-118+120 (2011). (in Chinese)
812 Verza, S., Ottati, A., Camargo, R. d., Carlos, A. & Forti, L. Morphometric Analysis of Characters of the Polymorphic Leaf-Cutting Ant Workers Acromyrmex rugosus rugosus. Int. j. agric 6, 9-13 (2017).
813 Skulason, B., Hansen, O., Thomsen, I., Talgø, V. & Nielsen, U. Damage by Neonectria neomacrospora and Adelges piceae in provenance trials of subalpine fir (Abies lasiocarpa) in Denmark. For. Pathol. 47, e12326 (2017).
814 McManamay, R., Resler, L., Campbell, J. & McManamay, R. Assessing the Impacts of Balsam Woolly Adelgid (Adelges piceae Ratz.) and Anthropogenic Disturbance on the Stand Structure and Mortality of Fraser Fir [Abies fraseri (Pursh) Poir.] in the Black Mountains, North Carolina. Castanea 76, 1-19 (2011).
815 Fang, S. A Study on the Fir and Spruce aphid (Aphrastasia pectinatae Chol.) in lesser Xingan Mountains. Journal of Northeast Forestry University 1-4 (1981). (in Chinese)
816 Li, L. Functional responses of Tetraphleps galchanoides preying on different stages of hemlock woolly adelgid. Chinese Bulletin of Entomology 46, 72-76 (2009). (in Chinese)
817 Liu, Y. et al. A Study of Biological Features of Adelges tsugae and its Predacious Function on Adalia conglomerate. J. Sichuan Forestry Sci. Tech. 30-34 (2008). (in Chinese)
818 Zhou, J. et al. Biology of the hemlock woolly adelgid, Adelges tsugae, and its spatial distribution. Chinese Bulletin of Entomol. 656-659 (2007). (in Chinese)
819 Zhao, D. et al. Biological characteristics and management strategies of hemlock aphid. J. Sichuan Forestry Sci. Tech. 36-38 (1999). (in Chinese)
820 Chen, Z. et al. Investigation of distribution of Aedes aegypti and Ae. albopictus in Leizhou, Guangdong province. Chinese J. Vector Biol. Control 29, 46-49 (2018). (in Chinese)
821 Li, C. et al. Geographical distribution and seasonal variations of Aedes aegypti in Yunnan province. Chinese J. Vector Biol. Control 29, 394-396+399 (2018). (in Chinese)
822 Zeng, L. et al. Determination of the susceptibility of Aedes aegypti and Ae. albopictus to commonly used insecticides in Hainan province. Chinese J. Vector Biol. Control 21, 148-149 (2010). (in Chinese)
823 Lu, H. et al. Surveillance on Aedes albopictus in Tai’an City. Chinese Journal of Hygienic Insecticides & Equipments 25, 69-70 (2019). (in Chinese)
824 Ge, B. et al. Investigation on the resistance of Aedes albopictus larvae to commonly used insecticides in Fengxian District of Shanghai. Chinese J. Hygienic Insecticides & Equipments 25, 91-92 (2019). (in Chinese)
825 Kan, N. et al. Isolation and Identification of a Dengue Virus Strain from Aedes Albopictus in Fujian Province, China. Chinese J. Virol. 35, 71-76 (2019). (in Chinese)
826 Zhong, J.et al. Insecticide resistance of Aedes albopictus larvae in the Dapeng new tourist area of Shenzhen City in 2017. Chinese J. Hygienic Insecticides & Equipments 24, 544-546 (2018). (in Chinese)
827 Pang, B. Resistance of Aedes albopictus larvae to commonly used insecticides in Songjiang District of Shanghai. Chinese J. Hygienic Insecticides & Equipments 24, 609-610 (2018). (in Chinese)
828 Peng, L. et al. A survey for Aedes albopictus Resistance to five insecticides in Guangzhou areas in 2017. Acta Parasitologica Et Medica Entomologica Sinica 25, 206-211 (2018). (in Chinese)
829 Zhao, C. et al. Genotypes of knockdown resistance gene and their distribution in Aedes albopictus in Haikou, China, in 2018. Chinese J. Vector Biology and Control 30, 7-11 (2019). (in Chinese)
830 Zhao, Q. et al. Resistance of Aedes albopictus to commonly used insecticides in Henan Province. Chinese J. Hygienic Insecticides & Equipments 24, 451-453 (2018). (in Chinese)
831 Cai, Y., Deng, M., Wang, P., Xie, A. & Hong, J. Surveillance of Aedes albopictus in Guang’an City in 2017. Chinese J. Hygienic Insecticides & Equipments 24, 466-468 (2018). (in Chinese)
832 Wang, C. et al. Resistance of Aedes albopictus to commonly used insecticides in Dalian, Liaoning province. Chinese J. Vector Biology and Control 29, 107-109 (2018). (in Chinese)
833 Liang, W. et al. Resistance of Aedes albopictus to commonly used insecticides in Guiyang City of China. Chinese J. Hygienic Insecticides & Equipments 24, 348-351 (2018). (in Chinese)
834 Li, G. et al. Study on the distribution and seasonal dynamics of Aedes albopictus in Sichuan province, 2015. Chinese J. Vector Biology and Control 29, 194-196 (2018). (in Chinese)
835 Wang, X. Resistance of Aedes albopictus to commonly used insecticides in Xi'an. Chinese J. Hygienic Insecticides & Equipments 23, 430-432 (2017). (in Chinese)
836 Xiong, J., Yang, R., Tan, L. & Yao, X. Analysis of population density and insecticide resistance of Aedes albopictus in Hubei province, China, in 2016. Chinese J. Vector Biology and Control 28, 383-385 (2017). (in Chinese)
837 Lan, X. et al. Investigation on the resistance of Aedes aegypti and Ae. Albopictus to several insecticides in Ruili city, Yunnan province. Chinese J. Vector Biology and Control 28, 572-575 (2017). (in Chinese)
838 Wei, X., Reardon, D., Wu, Y. & Sun, J. Emerald ash borer, Agrilus planipennis Fairmaire (Coleoptera: Buprestidae), in China: a review and distribution survey. Acta Entomologica Sinica 47, 679-685 (2004).
839 Anulewicz, A., Mccullough, D., Cappaert, D. & Poland, T. Host range of the emerald ash borer (Agrilus planipennis fairmaire) (coleoptera: buprestidae) in north america: results of multiple-choice field experiments. Environmental Entomology 37, 230-241 (2008).
840 Lu, J. et al. Spatial population niche of Agrilus planipennis Fairmaire Larvae and their natural enemies. Chinese Journal of Applied Entomology 54, 506-514 (2017). (in Chinese)
841 Lu, J. et al. Key Factors for Population Fluctuation in the Emerald Ash Borer, Agrilus planipennis Fairmaire (Coleoptera: Buprestidae). Chinese Journal of Biological Control 33, 188-192+197 (2017). (in Chinese)
842 Sun, Y., Wang, X., Duan, J. & Wang, G. Advances of Comprehensive Control on Agrilus planipennis Fairmaire. Chinese Agricultural Science Bulletin 29, 158-161 (2013). (in Chinese)
843 Wang, X. (2005). Biology of the Emerald Ash Borer and Its Biological Control. Chinese Academy of Forestry 1-4. (2005). (in Chinese)
844 Mitchell, S., Narang, S., Cockburn, A., Seawright, J. & Goldenthal, M. Mitochondrial and ribosomal DNA variation among members of the Anopheles quadrimaculatus (Diptera: Culicidae) species complex. Genome 35, 939-950 (1993).
845 Bayoh, N., Thomas, C. & Lindsay, S. Mapping distributions of chromosomal forms of Anopheles gambiae in West Africa using climate data. Med. Vet. Entomol. 15, 267-274 (2001).
846 Takken, W. et al. Susceptibility of Anopheles quadriannulatus Theobald (Diptera: Culicidae) to Plasmodium falciparum. Trans. R. Soc. Trop. Med. Hyg. 93, 578-580 (1999).
847 Lester, P. J. & Tavite, A. Long-legged ants, Anoplolepis gracilipes (Hymenoptera: Formicidae), have invaded Tokelau, changing composition and dynamics of ant and invertebrate communities. Pac. Sci. 58, 391-401 (2004).
848 Mezger, D. & Pfeiffer, M. Influence of the arrival of Anoplolepis gracilipes (Hymenoptera: Formicidae) on the composition of an ant community in a clearing in Gunung Mulu National Park, Sarawak, Malaysia. Asian Myrmecol. 4, 89-98 (2011).
849 Hoffmann, B. & Hagedorn, H. Quantification of Supercolonial Traits in the Yellow Crazy Ant, Anoplolepis gracilipes. J. Insect Sci. 14, 25 (2014).
850 Hoffmann, B., Auina, S. & Stanley, M. Targeted Research to Improve Invasive Species Management: Yellow Crazy Ant Anoplolepis gracilipes in Samoa. PLoS One 9, e95301 (2014).
851 Abbott, K. Supercolonies of the invasive yellow crazy ant, Anoplolepis gracilipes, on an oceanic island: Forager activity patterns, density and biomass. Insectes Sociaux 52, 266-273 (2005).
852 Bai, J. Preliminary Report on Anopolepis gracilipes Attacked Rubber Trees in Hekou Plantations. Tropical Agricultural Science & Technology 35, 15-16+54 (2012). (in Chinese)
853 Zhong, W.& Feng, X. Vigilant against the invasive of foreign dangerous biological Anoplolepis gracilipesis. Guangdong Agr. Sci. 58-59 (2007). (in Chinese)
854 Hansen, L. et al. Identification of a Male-Produced Pheromone Component of the Citrus Longhorned Beetle, Anoplophora chinensis. PLoS ONE 10, e0134358 (2015).
855 Eschen, R. et al. Trade patterns of the tree nursery industry in Europe and changes following findings of citrus longhorn beetle, Anoplophora chinensis Forster. Neobiota 26, 1-20 (2015).
856 Qin, H. et al. Rapid molecular detection of Asian longhorned beetle Anolophora glabripennis and citrus longhorn beetle A. chinensis. J. Plant Protection 46, 709-710 (2019). (in Chinese)
857 Huang, Y., Huang, H., Qian, M., & Huang, H. Research on host selection of Anoplophora chinensis. Journal of Environmental Entomology 41, 323-328 (2019). (in Chinese)
858 Zhang, Y. & Wang, X. Advances in Biological Control of Anoplophora chinensis Forster . Chinese Journal of Biological Control 35, 134-145 (2019). (in Chinese)
859 Huang, Y., Qian, M., Huang, H., & Huang, H. Pest Risk Analysis for Anoplophora chinensis in Guangdong Area. Forestry and Ecological Sciences 34, 77-80 (2018). (in Chinese)
860 Haack, R. et al. Anoplophora glabripennis within-tree distribution, seasonal development, and host suitability in China and Chicago. Great Lakes Entomol 39, 7 (2014).
861 Smith, M., Bancroft, J., Li, G., Gao, R. & Teale, S. Dispersal of Anoplophora glabripennis (Cerambycidae). Environ. Entomol. 30, 1036-1040 (2009).
862 Ji, J., Luo, Y. & Liu, H. Isolation and identification of fungi from the incisions of Anoplophora glabripennis in willow in Beijing. Forest Pest and Disease 6-8 (2003). (in Chinese)
863 Yan, Y. Survey of vertical and planar distribution of longhorned beetles in hebei province. Hebei agricultural science newspaper 8, 79 (1983). (in Chinese)
864 Chen, A., Qu, N. & Xie, C. Attention should be paid to the prevention and treatment of acanthophora. Forest Pest and Disease 45-46 (1998). (in Chinese)
865 Luo, Y., Huang, J., Qi, J., Liu, Z. & Liu, Z. A preliminary study on damage to growth and loss of young poplar forest in drought area by lonicerus glabellus. Journal of Beijing Forestry University 75-87 (1993). (in Chinese)
866 Yang, F. et al. Bionomics of Dendrocopos major and the application of the bird in the control of Anoplophora glabripennis. Forest Pest and Disease 25, 31-32 (2006). (in Chinese)
867 Li, M., Guo, X., Zhuang, S. & Wang, D. et al. Study on Diversity of Mixed Forest and Its Pest Resistance for Anoplophora glabripennis (Motschlsky). Scientia Silvae Sinicae 157-164 (2005). (in Chinese)
868 Wang, W., Nobuo, O. & Hideshi, M. Research of the Enemy of Anoplophora glabripennis and A. nobilis in Ningxia. Journal of Beijing Forestry University. 90-93 (1999). (in Chinese)
869 Gao, R. et al. Infestation of Betula platyphylla by Anoplophora glabripennis and Its Control Using Insecticides. Scientia Silvae Sinicae 45, 163-166 (2009). (in Chinese)
870 Ru, T., Li,X., Song, H., Sun, Z. & Song, X. Study on the relationship between damage degree of anoplophora glabripennis (motsch.) and forest management level and prediction. Scientia Silvae Sinicae 35, 145-147 (1999). (in Chinese)
871 Shen, R. & Zhang, S. The study of Anoplophora glabripennis. Chinese Bulletin of Entomol. 153-155 (1966). (in Chinese)
872 Wang, Z., Yan, J., Liu, Y., Tang, X. & Chen, Y. Investigation of Anoplophora glabripennis in Southern Tibet. J. Northeast Forestry University 70-71 (2003). (in Chinese)
873 Sangba, Y. et al. Study on the biological characteristics of anoplophora nobilis ganglbauerdou in xinjiang. Xinjiang Agricultural Sciences (2010). (in Chinese)
874 Grigolli, J., Souza, L., Fraga, D., Funichello, M. & Carlos, B. Within plant distribution of Anthonomus grandis (Coleoptera: Curculionidae) feeding and oviposition damages in cotton cultivars. Ciênc. Agrotec. 37, 78-84 (2013).
875 Kim, K. & Sappington, T. Boll Weevil (Anthonomus grandis Boheman) (Coleoptera: Curculionidae) Dispersal in the Southern United States: Evidence from Mitochondrial DNA Variation. Environ. Entomol. 33, 457-470 (2004).
876 Trencheva, K., Trenchev, G., Tomov, R. & Wu, S. First report of Aulacaspis yasumatsui Takagi, 1977 (Hemiptera: Diaspididae) in Bulgaria. Plant Sci. 47, 206-209 (2010).
877 Clarke, A. & Hulthen, A. The Influence of Soil Type and Moisture on Pupal Survival of Bactrocera tryoni (Froggatt) (Diptera: Tephritidae). Aust. J. Entomol. 45, 16-19 (2006).
878 Shearman, D., Frommer, M., Morrow, J., Raphael, K. & Gilchrist, A. Interspecific Hybridization as a Source of Novel Genetic Markers for the Sterile Insect Technique in. J. Econ. Entomol. 103, 1071-1079 (2010).
879 Brown, J. et al. Characterization and distribution of esterase electromorphs in the whitefly, Bemisia tabaci (Genn.) (Homoptera: Aleyrodidae). Biochem. Genet. 33, 205-214 (1995).
880 McKenzie, C. L., Hodges, G., Osborne, L., Byrne, F. & Shatters, R. Distribution of Bemisia tabaci (Hemiptera: Aleyrodidae) Biotypes in Florida–Investigating the Q Invasion. J. economic entomol. 102, 670-676 (2009).
881 Luo, C. et al. The use of mitochondrial cytochrome oxidase mtCOI gene sequences for the identification of biotypes of Bemisia tabaci (Gennadius) in China. Acta Entomologica Sinica 45, 759-763 (2002). (in Chinese)
882 Zhou, F. Occurring and damage of Bemisia tabaci (Gennadius) and its ecological control in Jiangsu province. China Plant Protection 37, 41-45 (2017). (in Chinese)
883 Ding, X. et al. Factors affecting the population dynamics of Bemisia tabaci (Gennadius) in Fujian province. Chinese Journal of Applied Entomology 55, 1074-1080 (2018). (in Chinese)
884 Guo, L. et al. Identification of cryptic species and detection of the susceptibility to cyantraniliprole and flupyradifurone of field populations of Bemisia tabaci (Hemiptera: Aleyrodidae) in Hainan, southern China. Acta Entomologica Sinica 61, 209-217 (2018). (in Chinese)
885 Liu, D. et al. Occurrence Rule of Bemisia tabaci in Liangshan Tobacco Regins of Sichuan Province. Hubei Agricultural Sciences 56, 3877-3879 (2017). (in Chinese)
886 Dai, H. et al. Tomato chlorosis virus (ToCV) transmitted by Bemisia tabaci biotype Q of Shouguang in Shandong Province. J. Plant Protection 43, 162-167 (2016). (in Chinese)
887 Lu, S. et al. New record of the Bemisia tabaci Q biotype in Tibet, China. Chinese J. Appl. Entomol. 53, 213-217 (2016). (in Chinese)
888 Zhang, W. et al. Species identification of over- wintering whitefly pseudo- pupae and detection of the infection status of tomato yellow leaf curl virus in Bemisia tabaci in winter greenhouses in Liaoning, northeastern China. Acta Entomologica Sinica 56, 945-951 (2013). (in Chinese)
889 Yamashita, A. & Takasu, K. Suitability of Potential Host Plants in Japan for Immature Development of the Coconut Hispine Beetle, Brontispa longissima (Gestro) (Coleoptera: Chrysomelidae). Jpn. Agric. Res. Q. 44, 143-149 (2010).
890 Hosang, M., Tumewan, F. & Alouw, J. Frekuensi dan interval waktu penyemprotan suspensi cendawanBeauveria bassiana dan Metarhizium anisopliae var. anisopliae terhadap hama Brontispa longissima. Prosiding Simposium Hasil Penelitian Tanaman Kelapa dan Palma Lain 10, 28-40 (1999).
891 Hight, S. et al. Expanding geographical range of Cactoblastis cactorum (Lepidoptera: Pyralidae) in North America. Fla. Entomol. 85, 527-529 (2009).
892 Johnson, D. & Stiling, P. Distribution and Dispersal of Cactoblastis cactorum (Lepidoptera: Pyralidae), an Exotic Opuntia-Feeding Moth, in Florida. Fla. Entomol. 81, 12 (1998).
893 Donovan, S., Hall, M., Turner, B. & Moncrieff, C. Larval growth rates of the blowfly, Calliphora vicina, over a range of temperature. Med. Vet. Entomol. 20, 106-114 (2006).
894 Whitworth, T. & Rognes, K. Identification of Neotropical blow flies of the genus Calliphora Robineau-Desvoidy (Diptera: Calliphoridae) with the description of a new species. Zootaxa 3209, 1-27 (2012).
895 Parchami-Araghi, M., Eskandari, F. & Gilasian, E. Avian Wound Myiasis Caused by Calliphora vicina Robineau–Desvoidy (Diptera: Calliphoridae) in an Immature Migrating Eastern Imperial Eagle (Aquila Heliaca Savigny) (Aves: Accipitridae) in Southwestern Iran. J. Vet. Sci. Technol. 6, 212 (2014).
896 Liang, G. et al. Calliphora latifrons Hough and Calliphora vicina Robineau-Desvoidy, two introduced blowflies to Guangzhou. Journal of Environmental Entomology 31, 392-394 (2009). (in Chinese)
897 de Villiers, M., Manrakhan, A., Addison, P. & Hattingh, V. The Distribution, Relative Abundance, and Seasonal Phenology of Ceratitis capitata, Ceratitis rosa, and Ceratitis cosyra (Diptera: Tephritidae) in South Africa. Environ. Entomol. 42, 831-840 (2013).
898 Vera, M., Rodriguez, R., Segura, D., Cladera, J. & Sutherst, R. Potential Geographical Distribution of the Mediterranean Fruit Fly, Ceratitis capitata (Diptera: Tephritidae), with Emphasis on Argentina and Australia. Environ. Entomol. 31, 1009-1022 (2002).
899 Memmott, J., Day, R. & Godfray, C. Intraspecific variation in host plant quality: the aphid Cinara cupressi on the Mexican Cypress, Cupressus lusitanica. Ecol. Entomol. 20, 153-158 (2008).
900 Kamunya, S., Day, R., Chagala, E. & Olng'Otie, P. Variation and inheritance of resistance to cypress aphid, Cinara cupressi Buckton in Cupressus lusitanica Miller. Ann. Appl. Biol. 130, 27-36 (2008).
901 Scheffrahn, R. & Su, Y.-N. Distribution of the termite genus Coptotermes (Isoptera: Rhinotermitidae) in Florida. Fla. Entomol. 88, 201-203 (2005).
902 Arakawa, G., Watanabe, H., Yamasaki, H., Maekawa, H. & Tokuda, G. Purification and Molecular Cloning of Xylanases from the Wood-Feeding Termite, Coptotermes formosanus Shiraki. Biosci. Biotech. Biochem. 73, 710-718 (2009).
903 Li, H. F., Ye, W., Su, N. Y. & Kanzaki, N. Phylogeography of Coptotermes gestroi and Coptotermes formosanus (Isoptera: Rhinotermitidae) in Taiwan. Ann. Entomol. Soc. Am. 102, 684-693 (2009).
904 Zhang, J. et al. Polyethism in the Formosan subterranean termite, Coptotermes formosanus Shiraki. Acta Entomologica Sinica 46, 333-338 (2003). (in Chinese)
905 Huang, H., Tian, J., Xie, R. & Sun, J. The food preferences of Reticulitermes chinensis and Coptotermes formosanus to some common tree species in the Zhenjiang area. Chinese Journal of Applied Entomology 52, 1451-1458 (2015). (in Chinese)
906 Liu, B. et al. The study of measurement variability of Coptotermes formosanus (Isoptera: Rhinotermitidae) and its taxonomic significance. Journal of Environmental Entomology 36, 724-729 (2014). (in Chinese)
907 Gwiazdowski, R. et al. Possible geographic origin of beech scale, Cryptococcus fagisuga (Hemiptera: Eriococcidae), an invasive pest in North America. Biol. Control 39, 9-18 (2006).
908 Houston, D., Parker, E. & Lonsdale, D. Beech bark disease: Patterns of spread and development of the initiating agent Cryptococcus fagisuga. Can. J. For. Res. 9, 336-344 (2011).
909 Huang, J. et al. Mutualistic interaction between Phenacoccus solenopsis and tending ant Paratrechina longcornis and their effects on chlorophyll fluorescence in cotton leaves. J. Biosafety 24, 32-38 (2015). (in Chinese)
910 Huo, X. et al. Pest of tussah silkworm-- Chinese wasps and its control. Special Economic Animal and Plant 5, 36 (2002). (in Chinese)
911 Palacios, R. et al. The Invasive Gall Wasp Quadrastichus erythrinae Kim in Mexico. Southwest. Entomol. 42, 1099-1102 (2017).
912 Kuroda, K. et al. First report of Fusarium solani species complex as a causal agent of Erythrina variegata decline and death after gall formation by Quadrastichus erythrinae on Okinawa Island, Japan. J. Gen. Plant Pathol. 83, 344-357 (2017).
913 Figueroa Castro, P. et al. Population Dynamics of Scyphophorus acupunctatus (Coleoptera: Curculionidae) on Blue Agave. Fla. Entomol. 96, 1454-1462 (2013).
914 Duffy, A., Hughes, G., Ginzel, M. & Richmond, D. Volatile and Contact Chemical Cues Associated with Host and Mate Recognition Behavior of Sphenophorus venatus and Sphenophorus parvulus (Coleoptera: Dryophthoridae). J. Chem. Ecol. 44, 556-564 (2018).
915 Tewari, S., Leskey, T., Nielsen, A., Pinero, J. & Rodriguez-Saona, C. Use of Pheromones in Insect Pest Management, with Special Attention to Weevil Pheromones. Integrated Pest Management. 141-168 (2014).
916 Lantschner, V. & Corley, J. Spatial Pattern of Attacks of the Invasive Woodwasp Sirex noctilio, at Landscape and Stand Scales. PLoS. One. 10, 1-14 (2015).
917 Haavik, L., Dodds, K. & Allison, J. Sirex noctilio (Hymenoptera: Siricidae) in Ontario (Canada) pine forests: observations over five years. Can. Entomol. 153, 1-14 (2018).
918 Wang, X. et al. Brief review on occurring characteristics of Sirex noctilio and its controlling techniques. China Plant Protection 39, 68-71 (2019). (in Chinese)
919 Lei, Y. et al. Morphological and ultrastructural observation of mandibles of two invasive fire ants, Solenopsis invicta Buren, Solenopsis geminata Fabricius and a native ant Tapinoma melanocephalum Fabricius. Environ. Entomol. 38, 1199-1204 (2016). (in Chinese)
920 Xu, Y., Zeng, L. & Lu, Y. Cold hardiness of worker ants of Solenopsis geminate (Fabricius). Journal of Environmental Entomology 31, 187-190 (2009). (in Chinese)
921 Lu, Y. Long-distance spreading speed and trend prediction of red imported fire ant, Solenopsis invicta Buren, in mainland China. Guangdong Agricultural Sciences 41, 70-72+3 (2014). (in Chinese)
922 Li, Y. et al. Present situation and future countermeasures of prevention and control of red imported fire ants in zhejiang province. J. Zhejiang Agr. Sci. 59, 2167-2170 (2018). (in Chinese)
923 Hu, W. et al. Investigation on Precise Location of Solenopsis invicta Buren Distribution in Wenshan Prefecture, Yunnan Province. Biological Disaster Science 40, 46-50 (2017). (in Chinese)
924 Liu, J. et al. Investigation of the occurrence of Solenopsis invicta Buren in Nanning, Guangxi province. Chinese forest diseases and pests 35, 27-30 (2016). (in Chinese)
925 Zhang, X. et al. Expansion of Solenopsis invicta Buren in Fujian Province. Chinese J. Appl. Entomol. 52, 1376-1384 (2015). (in Chinese)
926 Lu, Y. & Zeng, L. 10 years after red imported fire ant found to invadeChina: History, current situation and trend of its infestation. Plant Quarantine 29, 1-6 (2015). (in Chinese)
927 Wu, B. et al. Interference competition between newly invading red imported fire ants, Solenopsis invicta Buren and the resident ant Tapinoma melanocephalum F. in wasteland and lychee orchards. J. Biosafety 23, 97-102 (2014). (in Chinese)
928 Huang, S. et al. Isolation and identification of cyanogenic glycosides from larval secretions of Achelura yunnanensis (Lepidoptera: Zygaenidae) and the bioactivity against Tapinoma melanocephalum (Hymenoptera: Fromicidae). Acta Entomologica Sinica 56, 207-211 (2013). (in Chinese)
929 Gao, Y. et al. Effects of fipronil on interference competition between Solenopsis invicta Buren and Tapinoma melanocephalum Fabricius. Environ. Entomol. 33, 488-492 (2011). (in Chinese)
930 Zheng, J. & Zhang, R. Interspecific competition between the red imported fire ant, Solenopsis invicta Buren and the ghost ant, Tapinoma melanocephalum (F.) for different food resources. Environ. Entomol. 32, 312-317 (2010). (in Chinese)
931 Pech, P. & Bezdek, A. Ergatomorph wingless males in Technomyrmex vitiensis Mann, 1921 (Hymenoptera: Formicidae). J. Hymenopt. Res. 53, 25-34 (2016).
932 Schär, S., Illum, A. & Larsen, R. Exotic ants in Denmark (Hymenoptera: Formicidae). Entomol. Medd. 85, 101-109 (2018).
933 Zhang, K. et al. Control technology of Tomicus piniperda L. J. Jilin Forestry Sci. Tech. 42, 52-53 (2013). (in Chinese)
934 Zhang, D. Occurrence and damage features of Tomicus piniperda Linnaeus in Canbula Forest Farm of Qinghai Province. Chinese forest diseases and pests 32, 15-17 (2013). (in Chinese)
935 Wang, H. Bionomics of Tomicus piniperda in Yunnan. Forest Pest and Disease 21-24 (2006). (in Chinese)
936 Wang, X. & Zhao, Q. Studies on the Occurrence Situation of Tomicus piniperda L. and its Preventive Measures in Liangshan Prefecture. Chinese Agricultural Science Bulletin 21, 276-278 (2005). (in Chinese)
937 Khan, F. Evaluation of essential oils of different citrus species against Trogoderma granarium (Everts) (Coleoptera: Dermestidae) collected from Vehari and Faisalabad districts of Punjab, Pakistan. Pak. entomol. 35, 37-41 (2013).
938 Delgado, C. & Couturier, G. Xylosandrus compactus (Coleoptera: Curculionidae: Scolytinae), a new pest of Swietenia macrophylla in the Peruvian Amazonia. Boletín de la S.E.A. 47, 441-443 (2010).
939 Gao, L. Morphological characteristics and damage survey of Xylosandrus compactus. Forest Pest and Disease 36, 31-34 (2017). (in Chinese)
940 Wu, Y. et al. A New Pest Xylosandrus compactus in Landscape Plants. Subtropical Plant Science 13-16 (2007). (in Chinese)
941 Li, X. et al. Primary study on the living habits and EAG responses of Vespa in Xianyang area. J. Northwest A & F University (Natural Science Edition) 36, 77-81 (2008). (in Chinese)
942 Wu, W. et al. Studies on the Distribution and Biological Characteristics of Vespula germanica in North Part of Xinjiang. Xinjiang Agricultural Sciences 52, 705-711 (2015). (in Chinese)
943 Donovan, B. Occurrence of the Common Wasp, Vespula vulgaris (L.) (Hymenoptera: Vespidae) in New Zealand. N. Z. J. Zool. 11, 417-427 (1984).
944 Gambino, P. Reproductive plasticity of Vespula pensylvanica (Hymenoptera: Vespidae) on Maui and Hawaii Islands, U.S.A. N. Z. J. Zool. 18, 139-149 (1991).
945 Risk Assessment of Bufo bufo. URL http://nonnativespecies.ie/wp-content/uploads/2014/03/Bufo-bufo-Common-Toad.pdf (acessed Apr, 2017).
946 Plenderleith, L., Smith Date, K., Donnellan, S., Reina, R. & Chapple, D. Human-Assisted Invasions of Pacific Islands by Litoria Frogs: A Case Study of the Bleating Tree Frog on Lord Howe Island. PLoS. One. 10, e0126287 (2015).
947 Anderson, J., Hostetler, M. & Johnson, S. History and Status of Introduced Non-Human Primate Populations in Florida. Southeast. Nat. 16, 19-36 (2017).
948 Gonzalez-Martinez, J. The ecology of the introduced patas monkey (Erythrocebus patas) population of Southwestern Puerto Rico. Am. J. Primatol. 45, 351-365 (1998).
949 Spaggiari, J. Home range and habitat use of introduced rusa deer (Cervus timorensis russa) in a mosaic of savannah and native sclerophyll forest of New Caledonia. N. Z. J. Zool. 33, 175-183 (2006).
950 URL http://imnh.isu.edu/digitalatlas/bio/amph/urodela/tagr/tagrfram.htm
951 Herps of Arkansas: Salamanders. URL http://herpsofarkansas.com/Salamander/HomePage
952 Baldo, D., Borteiro, C., Brusquetti, F., García, J. & Prigioni, C. Reptilia, Gekkonidae, Hemidactylus mabouia, Tarentola mauritanica: Distribution extension and anthropogenic dispersal. Check List 4, 434 (2008).
953 Kansas Herp Atlas. URL http://webcat.fhsu.edu/ksfauna/herps
954 McCormack, Gerald. Cook Islands Biodiversity Database, Version 2007.2. Cook Islands Natural Heritage Trust, Rarotonga. (2007).
955 Rodriguez-Schettino, L., Mancina, C. & Rivalta, V. Reptiles of Cuba: checklist and geographic distributions. Smithson. Herpetol. Inf. Serv. 144, 1-96 (2013).
956 Vasconcelos, R., Brito, J., Carranza, S. & Harris, D. Review of the distribution and conservation status of the terrestrial reptiles of the Cape Verde Islands. Oryx 47, 77-87 (2013).
957 Hallsten, M. E. Size-Based Dominance Hierarchy In One Of Two Sympatric Cryptic Pacific Skinks (Emoia impar And Emoia cyanura). bioRxiv (2020).
958 Fisher, R. & Ineich, I. Cryptic extinction of a common Pacific lizard Emoia impar (Squamata, Scincidae) from the Hawaiian Islands. Oryx 46, 187-195 (2012).
959 NatureServe Explorer: An Online Encyclopedia of Life. URL http://explorer.natureserve.org/
