# Supplementary material for: Animal invaders threaten protected areas worldwide
Source: Nat Commun. 2020 Jun 8;11:2892. doi: 10.1038/s41467-020-16719-2 (PMC7280267; doi:10.1038/s41467-020-16719-2)
Supplement: Supplementary file 5 — Supplementary Data 2 [file 41467_2020_16719_MOESM5_ESM.xlsx]

## Sheet: Sheet1
Taxa	Species	GBIF
Amphibian	Alytes obstetricans	GBIF.org (06 October 2019) GBIF Occurrence Download https://doi.org/10.15468/dl.kjoosc
Amphibian	Ambystoma tigrinum	GBIF.org (06 October 2019) GBIF Occurrence Download https://doi.org/10.15468/dl.jmx72m
Amphibian	Amietophrynus gutturalis	GBIF.org (06 October 2019) GBIF Occurrence Download https://doi.org/10.15468/dl.ivzigx
Amphibian	Amietophrynus regularis	GBIF.org (06 October 2019) GBIF Occurrence Download https://doi.org/10.15468/dl.jansac
Amphibian	Anaxyrus americanus	GBIF.org (06 October 2019) GBIF Occurrence Download https://doi.org/10.15468/dl.cumubo
Amphibian	Aneides vagrans	GBIF.org (06 October 2019) GBIF Occurrence Download https://doi.org/10.15468/dl.7zuurn
Amphibian	Bombina bombina	GBIF.org (06 October 2019) GBIF Occurrence Download https://doi.org/10.15468/dl.fr88tz
Amphibian	Bombina variegata	GBIF.org (06 October 2019) GBIF Occurrence Download https://doi.org/10.15468/dl.aiylas
Amphibian	Bufo bufo	GBIF.org (06 October 2019) GBIF Occurrence Download https://doi.org/10.15468/dl.3pnyqs
Amphibian	Bufo gargarizans	GBIF.org (06 October 2019) GBIF Occurrence Download https://doi.org/10.15468/dl.igku28
Amphibian	Bufo japonicus	GBIF.org (06 October 2019) GBIF Occurrence Download https://doi.org/10.15468/dl.jyojeq
Amphibian	Bufo mauritanicus	GBIF.org (06 October 2019) GBIF Occurrence Download https://doi.org/10.15468/dl.vxgggg
Amphibian	Bufotes balearicus	GBIF.org (11 October 2019) GBIF Occurrence Download https://doi.org/10.15468/dl.andrjr
Amphibian	Dendrobates auratus	GBIF.org (06 October 2019) GBIF Occurrence Download https://doi.org/10.15468/dl.rwshqj
Amphibian	Desmognathus fuscus	GBIF.org (06 October 2019) GBIF Occurrence Download https://doi.org/10.15468/dl.mbrmau
Amphibian	Desmognathus monticola	GBIF.org (06 October 2019) GBIF Occurrence Download https://doi.org/10.15468/dl.xq1ur1
Amphibian	Desmognathus quadramaculatus	GBIF.org (06 October 2019) GBIF Occurrence Download https://doi.org/10.15468/dl.a7ou7s
Amphibian	Discoglossus pictus	GBIF.org (06 October 2019) GBIF Occurrence Download https://doi.org/10.15468/dl.qdk74g
Amphibian	Duttaphrynus melanostictus	GBIF.org (06 October 2019) GBIF Occurrence Download https://doi.org/10.15468/dl.ga7rtw
Amphibian	Eleutherodactylus coqui	GBIF.org (06 October 2019) GBIF Occurrence Download https://doi.org/10.15468/dl.wcplxr
Amphibian	Eleutherodactylus cystignathoides	GBIF.org (06 October 2019) GBIF Occurrence Download https://doi.org/10.15468/dl.iy3kt2
Amphibian	Eleutherodactylus planirostris	GBIF.org (06 October 2019) GBIF Occurrence Download https://doi.org/10.15468/dl.9bkmwa
Amphibian	Engystomops pustulosus	GBIF.org (06 October 2019) GBIF Occurrence Download https://doi.org/10.15468/dl.wyiwzj
Amphibian	Euphlyctis ehrenbergii	GBIF.org (06 October 2019) GBIF Occurrence Download https://doi.org/10.15468/dl.s5ngex
Amphibian	Eurycea cirrigera	GBIF.org (06 October 2019) GBIF Occurrence Download https://doi.org/10.15468/dl.rt8yhq
Amphibian	Fejervarya cancrivora	GBIF.org (06 October 2019) GBIF Occurrence Download https://doi.org/10.15468/dl.pgxocs
Amphibian	Fejervarya limnocharis	GBIF.org (06 October 2019) GBIF Occurrence Download https://doi.org/10.15468/dl.sqhhz9
Amphibian	Gastrophryne carolinensis	GBIF.org (06 October 2019) GBIF Occurrence Download https://doi.org/10.15468/dl.kkz7qk
Amphibian	Glandirana rugosa	GBIF.org (06 October 2019) GBIF Occurrence Download https://doi.org/10.15468/dl.nilfir
Amphibian	Hoplobatrachus rugulosus	GBIF.org (06 October 2019) GBIF Occurrence Download https://doi.org/10.15468/dl.g8xp5k
Amphibian	Hoplobatrachus tigerinus	GBIF.org (06 October 2019) GBIF Occurrence Download https://doi.org/10.15468/dl.zssvpa
Amphibian	Hyla cinerea	GBIF.org (06 October 2019) GBIF Occurrence Download https://doi.org/10.15468/dl.nmn3gr
Amphibian	Hyla intermedia	GBIF.org (06 October 2019) GBIF Occurrence Download https://doi.org/10.15468/dl.ujtpeh
Amphibian	Hyla japonica	GBIF.org (06 October 2019) GBIF Occurrence Download https://doi.org/10.15468/dl.h3r6vq
Amphibian	Hyla meridionalis	GBIF.org (06 October 2019) GBIF Occurrence Download https://doi.org/10.15468/dl.uyy0po
Amphibian	Hyla squirella	GBIF.org (06 October 2019) GBIF Occurrence Download https://doi.org/10.15468/dl.qh7wqh
Amphibian	Hylarana erythraea	GBIF.org (06 October 2019) GBIF Occurrence Download https://doi.org/10.15468/dl.3kq3xa
Amphibian	Hylarana guentheri	GBIF.org (06 October 2019) GBIF Occurrence Download https://doi.org/10.15468/dl.o0jsyj
Amphibian	Ichthyosaura alpestris	GBIF.org (06 October 2019) GBIF Occurrence Download https://doi.org/10.15468/dl.f0mb8q
Amphibian	Ingerophrynus biporcatus	GBIF.org (06 October 2019) GBIF Occurrence Download https://doi.org/10.15468/dl.9vv0ei
Amphibian	Kaloula pulchra	GBIF.org (06 October 2019) GBIF Occurrence Download https://doi.org/10.15468/dl.mbh75h
Amphibian	Limnodynastes dorsalis	GBIF.org (06 October 2019) GBIF Occurrence Download https://doi.org/10.15468/dl.xgseeu
Amphibian	Limnodynastes tasmaniensis	GBIF.org (06 October 2019) GBIF Occurrence Download https://doi.org/10.15468/dl.f2g5mb
Amphibian	Lissotriton helveticus	GBIF.org (06 October 2019) GBIF Occurrence Download https://doi.org/10.15468/dl.q9zfdl
Amphibian	Lissotriton montandoni	GBIF.org (06 October 2019) GBIF Occurrence Download https://doi.org/10.15468/dl.ctjbdq
Amphibian	Lissotriton vulgaris	GBIF.org (06 October 2019) GBIF Occurrence Download https://doi.org/10.15468/dl.vudwti
Amphibian	Lithobates heckscheri	GBIF.org (06 October 2019) GBIF Occurrence Download https://doi.org/10.15468/dl.7irmed
Amphibian	Litoria aurea	GBIF.org (06 October 2019) GBIF Occurrence Download https://doi.org/10.15468/dl.pfplnk
Amphibian	Litoria cyclorhyncha	GBIF.org (06 October 2019) GBIF Occurrence Download https://doi.org/10.15468/dl.ve2tbf
Amphibian	Litoria dentata	GBIF.org (06 October 2019) GBIF Occurrence Download https://doi.org/10.15468/dl.vrhp0o
Amphibian	Litoria ewingii	GBIF.org (06 October 2019) GBIF Occurrence Download https://doi.org/10.15468/dl.lt5ba8
Amphibian	Litoria fallax	GBIF.org (06 October 2019) GBIF Occurrence Download https://doi.org/10.15468/dl.tkqnbd
Amphibian	Litoria raniformis	GBIF.org (06 October 2019) GBIF Occurrence Download https://doi.org/10.15468/dl.90neo7
Amphibian	Microhyla fissipes	GBIF.org (06 October 2019) GBIF Occurrence Download https://doi.org/10.15468/dl.xw1asx
Amphibian	Necturus maculosus	GBIF.org (06 October 2019) GBIF Occurrence Download https://doi.org/10.15468/dl.6fgqr3
Amphibian	Ommatotriton ophryticus	GBIF.org (06 October 2019) GBIF Occurrence Download https://doi.org/10.15468/dl.3mhq8c
Amphibian	Osteopilus septentrionalis	GBIF.org (06 October 2019) GBIF Occurrence Download https://doi.org/10.15468/dl.9i6obg
Amphibian	Pelophylax bedriagae	GBIF.org (06 October 2019) GBIF Occurrence Download https://doi.org/10.15468/dl.gmevpx
Amphibian	Pelophylax esculentus	GBIF.org (06 October 2019) GBIF Occurrence Download https://doi.org/10.15468/dl.ays1rw
Amphibian	Pelophylax kurtmuelleri	GBIF.org (06 October 2019) GBIF Occurrence Download https://doi.org/10.15468/dl.syefyg
Amphibian	Pelophylax lessonae	GBIF.org (06 October 2019) GBIF Occurrence Download https://doi.org/10.15468/dl.rasldd
Amphibian	Pelophylax nigromaculatus	GBIF.org (06 October 2019) GBIF Occurrence Download https://doi.org/10.15468/dl.pkwiss
Amphibian	Pelophylax perezi	GBIF.org (06 October 2019) GBIF Occurrence Download https://doi.org/10.15468/dl.3kcyj6
Amphibian	Pelophylax ridibundus	GBIF.org (06 October 2019) GBIF Occurrence Download https://doi.org/10.15468/dl.xpshph
Amphibian	Pelophylax saharicus	GBIF.org (06 October 2019) GBIF Occurrence Download https://doi.org/10.15468/dl.facbht
Amphibian	Pipa parva	GBIF.org (06 October 2019) GBIF Occurrence Download https://doi.org/10.15468/dl.mfk8tr
Amphibian	Plethodon cinereus	GBIF.org (06 October 2019) GBIF Occurrence Download https://doi.org/10.15468/dl.mld25p
Amphibian	Pleurodema brachyops	GBIF.org (06 October 2019) GBIF Occurrence Download https://doi.org/10.15468/dl.z1ptjo
Amphibian	Polypedates leucomystax	GBIF.org (06 October 2019) GBIF Occurrence Download https://doi.org/10.15468/dl.xmymxn
Amphibian	Polypedates megacephalus	GBIF.org (06 October 2019) GBIF Occurrence Download https://doi.org/10.15468/dl.3mxxsw
Amphibian	Pseudacris regilla	GBIF.org (06 October 2019) GBIF Occurrence Download https://doi.org/10.15468/dl.5py5my
Amphibian	Pseudotriton ruber	GBIF.org (06 October 2019) GBIF Occurrence Download https://doi.org/10.15468/dl.fyo5zt
Amphibian	Ptychadena mascareniensis	GBIF.org (06 October 2019) GBIF Occurrence Download https://doi.org/10.15468/dl.o4thwi
Amphibian	Rana aurora	GBIF.org (06 October 2019) GBIF Occurrence Download https://doi.org/10.15468/dl.fmjyyc
Amphibian	Rana berlandieri	GBIF.org (06 October 2019) GBIF Occurrence Download https://doi.org/10.15468/dl.bd7x5h
Amphibian	Rana catesbeiana	GBIF.org (06 October 2019) GBIF Occurrence Download https://doi.org/10.15468/dl.rqigka
Amphibian	Rana clamitans	GBIF.org (07 October 2019) GBIF Occurrence Download https://doi.org/10.15468/dl.weyfq2
Amphibian	Rana draytonii	GBIF.org (07 October 2019) GBIF Occurrence Download https://doi.org/10.15468/dl.jvpqb7
Amphibian	Rana grylio	GBIF.org (07 October 2019) GBIF Occurrence Download https://doi.org/10.15468/dl.1as8hk
Amphibian	Rana japonica	GBIF.org (07 October 2019) GBIF Occurrence Download https://doi.org/10.15468/dl.smpnak
Amphibian	Rana pipiens	GBIF.org (07 October 2019) GBIF Occurrence Download https://doi.org/10.15468/dl.xevi65
Amphibian	Rana septentrionalis	GBIF.org (07 October 2019) GBIF Occurrence Download https://doi.org/10.15468/dl.m1f5ad
Amphibian	Rana sphenocephala	GBIF.org (07 October 2019) GBIF Occurrence Download https://doi.org/10.15468/dl.uscoaw
Amphibian	Rana sylvatica	GBIF.org (07 October 2019) GBIF Occurrence Download https://doi.org/10.15468/dl.5bqd3i
Amphibian	Rana temporaria	GBIF.org (07 October 2019) GBIF Occurrence Download https://doi.org/10.15468/dl.po0wcu
Amphibian	Rhacophorus arboreus	GBIF.org (07 October 2019) GBIF Occurrence Download https://doi.org/10.15468/dl.sgheo7
Amphibian	Rhinella marina	GBIF.org (07 October 2019) GBIF Occurrence Download https://doi.org/10.15468/dl.ujyvl4
Amphibian	Scinax cuspidatus	GBIF.org (07 October 2019) GBIF Occurrence Download https://doi.org/10.15468/dl.6cttmd
Amphibian	Scinax perpusillus	GBIF.org (07 October 2019) GBIF Occurrence Download https://doi.org/10.15468/dl.h7nwhi
Amphibian	Scinax quinquefasciatus	GBIF.org (07 October 2019) GBIF Occurrence Download https://doi.org/10.15468/dl.bt427b
Amphibian	Scinax ruber	GBIF.org (07 October 2019) GBIF Occurrence Download https://doi.org/10.15468/dl.yk5vlo
Amphibian	Scinax xsignatus	GBIF.org (07 October 2019) GBIF Occurrence Download https://doi.org/10.15468/dl.x7rsum
Amphibian	Speleomantes italicus	GBIF.org (07 October 2019) GBIF Occurrence Download https://doi.org/10.15468/dl.newvs3
Amphibian	Strongylopus grayii	GBIF.org (07 October 2019) GBIF Occurrence Download https://doi.org/10.15468/dl.rq9rku
Amphibian	Taricha granulosa	GBIF.org (07 October 2019) GBIF Occurrence Download https://doi.org/10.15468/dl.tplhlj
Amphibian	Triturus carnifex	GBIF.org (07 October 2019) GBIF Occurrence Download https://doi.org/10.15468/dl.vlk1go
Amphibian	Triturus marmoratus	GBIF.org (07 October 2019) GBIF Occurrence Download https://doi.org/10.15468/dl.njxjac
Amphibian	Xenopus laevis	GBIF.org (07 October 2019) GBIF Occurrence Download https://doi.org/10.15468/dl.pdawkk
Reptile	Acrochordus javanicus	GBIF.org (07 October 2019) GBIF Occurrence Download https://doi.org/10.15468/dl.mxoa8v
Reptile	Actinemys marmorata	GBIF.org (07 October 2019) GBIF Occurrence Download https://doi.org/10.15468/dl.ajbkol
Reptile	Afrogecko porphyreus	GBIF.org (07 October 2019) GBIF Occurrence Download https://doi.org/10.15468/dl.jqabf5
Reptile	Agama agama	GBIF.org (07 October 2019) GBIF Occurrence Download https://doi.org/10.15468/dl.c9ugnj
Reptile	Ameiva ameiva	GBIF.org (07 October 2019) GBIF Occurrence Download https://doi.org/10.15468/dl.zoqrpi
Reptile	Amphiesma vibakari	GBIF.org (07 October 2019) GBIF Occurrence Download https://doi.org/10.15468/dl.7qaoqw
Reptile	Amphisbaena fuliginosa	GBIF.org (07 October 2019) GBIF Occurrence Download https://doi.org/10.15468/dl.1yqxfk
Reptile	Amyda cartilaginea	GBIF.org (07 October 2019) GBIF Occurrence Download https://doi.org/10.15468/dl.pngjlq
Reptile	Anguis fragilis	GBIF.org (07 October 2019) GBIF Occurrence Download https://doi.org/10.15468/dl.wnru6d
Reptile	Anolis carolinensis	GBIF.org (07 October 2019) GBIF Occurrence Download https://doi.org/10.15468/dl.dvnr9a
Reptile	Anolis chlorocyanus	GBIF.org (07 October 2019) GBIF Occurrence Download https://doi.org/10.15468/dl.0sl2wx
Reptile	Anolis cybotes	GBIF.org (07 October 2019) GBIF Occurrence Download https://doi.org/10.15468/dl.yjsgix
Reptile	Anolis distichus	GBIF.org (07 October 2019) GBIF Occurrence Download https://doi.org/10.15468/dl.p4pnst
Reptile	Anolis equestris	GBIF.org (07 October 2019) GBIF Occurrence Download https://doi.org/10.15468/dl.l4poej
Reptile	Anolis porcatus	GBIF.org (07 October 2019) GBIF Occurrence Download https://doi.org/10.15468/dl.2x7ipz
Reptile	Anolis sagrei	GBIF.org (07 October 2019) GBIF Occurrence Download https://doi.org/10.15468/dl.djd67s
Reptile	Apalone ferox	GBIF.org (07 October 2019) GBIF Occurrence Download https://doi.org/10.15468/dl.gszxea
Reptile	Apalone spinifera	GBIF.org (07 October 2019) GBIF Occurrence Download https://doi.org/10.15468/dl.8oknwe
Reptile	Aspidoscelis neomexicana	GBIF.org (07 October 2019) GBIF Occurrence Download https://doi.org/10.15468/dl.xw30jw
Reptile	Aspidoscelis velox	GBIF.org (07 October 2019) GBIF Occurrence Download https://doi.org/10.15468/dl.09pci1
Reptile	Basiliscus vittatus	GBIF.org (07 October 2019) GBIF Occurrence Download https://doi.org/10.15468/dl.9bsu3x
Reptile	Blanus cinereus	GBIF.org (07 October 2019) GBIF Occurrence Download https://doi.org/10.15468/dl.m4bs4n
Reptile	Boa constrictor	GBIF.org (07 October 2019) GBIF Occurrence Download https://doi.org/10.15468/dl.sc0j4i
Reptile	Boiga irregularis	GBIF.org (07 October 2019) GBIF Occurrence Download https://doi.org/10.15468/dl.qsznsh
Reptile	Caiman crocodilus	GBIF.org (07 October 2019) GBIF Occurrence Download https://doi.org/10.15468/dl.n3qkkn
Reptile	Calotes mystaceus	GBIF.org (07 October 2019) GBIF Occurrence Download https://doi.org/10.15468/dl.gt9xrc
Reptile	Calotes versicolor	GBIF.org (07 October 2019) GBIF Occurrence Download https://doi.org/10.15468/dl.nsaveq
Reptile	Chalcides ocellatus	GBIF.org (07 October 2019) GBIF Occurrence Download https://doi.org/10.15468/dl.zaaifb
Reptile	Chamaeleo africanus	GBIF.org (07 October 2019) GBIF Occurrence Download https://doi.org/10.15468/dl.dqpwnw
Reptile	Chamaeleo calyptratus	GBIF.org (07 October 2019) GBIF Occurrence Download https://doi.org/10.15468/dl.vwjz0c
Reptile	Chamaeleo chamaeleon	GBIF.org (07 October 2019) GBIF Occurrence Download https://doi.org/10.15468/dl.sawuvm
Reptile	Chelodina longicollis	GBIF.org (07 October 2019) GBIF Occurrence Download https://doi.org/10.15468/dl.a0dwp0
Reptile	Chelonoidis carbonarius	GBIF.org (07 October 2019) GBIF Occurrence Download https://doi.org/10.15468/dl.p87pwa
Reptile	Chelonoidis denticulata	GBIF.org (07 October 2019) GBIF Occurrence Download https://doi.org/10.15468/dl.uwv2ej
Reptile	Chelydra serpentina	GBIF.org (07 October 2019) GBIF Occurrence Download https://doi.org/10.15468/dl.inzbd0
Reptile	Chersina angulata	GBIF.org (07 October 2019) GBIF Occurrence Download https://doi.org/10.15468/dl.opic7l
Reptile	Chlamydosaurus kingii	GBIF.org (07 October 2019) GBIF Occurrence Download https://doi.org/10.15468/dl.umnpij
Reptile	Chondrodactylus bibronii	GBIF.org (07 October 2019) GBIF Occurrence Download https://doi.org/10.15468/dl.qddppk
Reptile	Chrysemys dorsalis	GBIF.org (07 October 2019) GBIF Occurrence Download https://doi.org/10.15468/dl.zjtbtg
Reptile	Chrysemys picta	GBIF.org (07 October 2019) GBIF Occurrence Download https://doi.org/10.15468/dl.ikj5fj
Reptile	Cnemidophorus lemniscatus	GBIF.org (07 October 2019) GBIF Occurrence Download https://doi.org/10.15468/dl.arwvdh
Reptile	Crotalus atrox	GBIF.org (07 October 2019) GBIF Occurrence Download https://doi.org/10.15468/dl.8nioyh
Reptile	Crotalus viridis	GBIF.org (07 October 2019) GBIF Occurrence Download https://doi.org/10.15468/dl.ydx4x2
Reptile	Crotaphytus collaris	GBIF.org (07 October 2019) GBIF Occurrence Download https://doi.org/10.15468/dl.qwxip7
Reptile	Cryptoblepharus plagiocephalus	GBIF.org (07 October 2019) GBIF Occurrence Download https://doi.org/10.15468/dl.6y8mmw
Reptile	Cryptoblepharus virgatus	GBIF.org (07 October 2019) GBIF Occurrence Download https://doi.org/10.15468/dl.vvzda7
Reptile	Ctenosaura hemilopha	GBIF.org (07 October 2019) GBIF Occurrence Download https://doi.org/10.15468/dl.0qmy7e
Reptile	Ctenosaura pectinata	GBIF.org (07 October 2019) GBIF Occurrence Download https://doi.org/10.15468/dl.vbfudw
Reptile	Ctenosaura similis	GBIF.org (07 October 2019) GBIF Occurrence Download https://doi.org/10.15468/dl.fcfeac
Reptile	Cuora amboinensis	GBIF.org (07 October 2019) GBIF Occurrence Download https://doi.org/10.15468/dl.ozb4zh
Reptile	Cuora flavomarginata	GBIF.org (07 October 2019) GBIF Occurrence Download https://doi.org/10.15468/dl.acis2e
Reptile	Cyclura nubila	GBIF.org (07 October 2019) GBIF Occurrence Download https://doi.org/10.15468/dl.novagx
Reptile	Cyrtopodion scabrum	GBIF.org (07 October 2019) GBIF Occurrence Download https://doi.org/10.15468/dl.kmnwij
Reptile	Elaphe climacophora	GBIF.org (07 October 2019) GBIF Occurrence Download https://doi.org/10.15468/dl.cckc4t
Reptile	Elgaria multicarinata	GBIF.org (07 October 2019) GBIF Occurrence Download https://doi.org/10.15468/dl.sx0cbi
Reptile	Emoia cyanura	GBIF.org (07 October 2019) GBIF Occurrence Download https://doi.org/10.15468/dl.2lpycr
Reptile	Emoia impar	GBIF.org (07 October 2019) GBIF Occurrence Download https://doi.org/10.15468/dl.tcy32f
Reptile	Emydura macquarii	GBIF.org (07 October 2019) GBIF Occurrence Download https://doi.org/10.15468/dl.huqmoc
Reptile	Emys orbicularis	GBIF.org (07 October 2019) GBIF Occurrence Download https://doi.org/10.15468/dl.jdiwva
Reptile	Eutropis multifasciata	GBIF.org (07 October 2019) GBIF Occurrence Download https://doi.org/10.15468/dl.qpdaj4
Reptile	Furcifer oustaleti	GBIF.org (07 October 2019) GBIF Occurrence Download https://doi.org/10.15468/dl.89fuds
Reptile	Gehyra mutilata	GBIF.org (07 October 2019) GBIF Occurrence Download https://doi.org/10.15468/dl.uagvxg
Reptile	Gehyra oceanica	GBIF.org (07 October 2019) GBIF Occurrence Download https://doi.org/10.15468/dl.izav9f
Reptile	Gekko gecko	GBIF.org (07 October 2019) GBIF Occurrence Download https://doi.org/10.15468/dl.rhfumo
Reptile	Gekko hokouensis	GBIF.org (07 October 2019) GBIF Occurrence Download https://doi.org/10.15468/dl.uevii1
Reptile	Gonatodes albogularis	GBIF.org (07 October 2019) GBIF Occurrence Download https://doi.org/10.15468/dl.k5k46b
Reptile	Gonatodes caudiscutatus	GBIF.org (07 October 2019) GBIF Occurrence Download https://doi.org/10.15468/dl.kuqenn
Reptile	Gonatodes vittatus	GBIF.org (07 October 2019) GBIF Occurrence Download https://doi.org/10.15468/dl.k5pkqn
Reptile	Graptemys geographica	GBIF.org (07 October 2019) GBIF Occurrence Download https://doi.org/10.15468/dl.s7lc5a
Reptile	Graptemys pseudogeographica	GBIF.org (07 October 2019) GBIF Occurrence Download https://doi.org/10.15468/dl.p0j0kq
Reptile	Hemidactylus angulatus	GBIF.org (07 October 2019) GBIF Occurrence Download https://doi.org/10.15468/dl.l8l8bl
Reptile	Hemidactylus brookii	GBIF.org (07 October 2019) GBIF Occurrence Download https://doi.org/10.15468/dl.hpotto
Reptile	Hemidactylus flaviviridis	GBIF.org (07 October 2019) GBIF Occurrence Download https://doi.org/10.15468/dl.vcwksu
Reptile	Hemidactylus frenatus	GBIF.org (07 October 2019) GBIF Occurrence Download https://doi.org/10.15468/dl.vcwksu
Reptile	Hemidactylus garnotii	GBIF.org (07 October 2019) GBIF Occurrence Download https://doi.org/10.15468/dl.imxbel
Reptile	Hemidactylus mabouia	GBIF.org (07 October 2019) GBIF Occurrence Download https://doi.org/10.15468/dl.dj2m7h
Reptile	Hemidactylus mercatorius	GBIF.org (07 October 2019) GBIF Occurrence Download https://doi.org/10.15468/dl.mruxqj
Reptile	Hemidactylus parvimaculatus	GBIF.org (07 October 2019) GBIF Occurrence Download https://doi.org/10.15468/dl.hbexb2
Reptile	Hemidactylus platyurus	GBIF.org (07 October 2019) GBIF Occurrence Download https://doi.org/10.15468/dl.dygrtm
Reptile	Hemidactylus turcicus	GBIF.org (07 October 2019) GBIF Occurrence Download https://doi.org/10.15468/dl.itiu7w
Reptile	Hemiphyllodactylus typus	GBIF.org (07 October 2019) GBIF Occurrence Download https://doi.org/10.15468/dl.w1obad
Reptile	Hemorrhois algirus	GBIF.org (07 October 2019) GBIF Occurrence Download https://doi.org/10.15468/dl.cufcal
Reptile	Hemorrhois hippocrepis	GBIF.org (07 October 2019) GBIF Occurrence Download https://doi.org/10.15468/dl.zj7pd4
Reptile	Hierophis viridiflavus	GBIF.org (07 October 2019) GBIF Occurrence Download https://doi.org/10.15468/dl.rsdgd0
Reptile	Iguana iguana	GBIF.org (07 October 2019) GBIF Occurrence Download https://doi.org/10.15468/dl.yutgrj
Reptile	Kinixys belliana	GBIF.org (07 October 2019) GBIF Occurrence Download https://doi.org/10.15468/dl.5dsw02
Reptile	Lacerta bilineata	GBIF.org (07 October 2019) GBIF Occurrence Download https://doi.org/10.15468/dl.s89wyg
Reptile	Lamprolepis smaragdina	GBIF.org (07 October 2019) GBIF Occurrence Download https://doi.org/10.15468/dl.ouh6jd
Reptile	Lampropeltis californiae	GBIF.org (07 October 2019) GBIF Occurrence Download https://doi.org/10.15468/dl.hpgtug
Reptile	Lampropholis delicata	GBIF.org (07 October 2019) GBIF Occurrence Download https://doi.org/10.15468/dl.zymvqq
Reptile	Leiocephalus carinatus	GBIF.org (07 October 2019) GBIF Occurrence Download https://doi.org/10.15468/dl.ncxjnw
Reptile	Leiocephalus schreibersi	GBIF.org (07 October 2019) GBIF Occurrence Download https://doi.org/10.15468/dl.ypsz9j
Reptile	Leioheterodon madagascariensis	GBIF.org (07 October 2019) GBIF Occurrence Download https://doi.org/10.15468/dl.5q4q9b
Reptile	Leiolepis belliana	GBIF.org (07 October 2019) GBIF Occurrence Download https://doi.org/10.15468/dl.mj8mpj
Reptile	Liolaemus wiegmannii	GBIF.org (07 October 2019) GBIF Occurrence Download https://doi.org/10.15468/dl.veilxk
Reptile	Lipinia noctua	GBIF.org (07 October 2019) GBIF Occurrence Download https://doi.org/10.15468/dl.sryjoz
Reptile	Lissemys punctata	GBIF.org (07 October 2019) GBIF Occurrence Download https://doi.org/10.15468/dl.d0fkz2
Reptile	Lophognathus temporalis	GBIF.org (07 October 2019) GBIF Occurrence Download https://doi.org/10.15468/dl.0ooxhq
Reptile	Lycodon aulicus	GBIF.org (07 October 2019) GBIF Occurrence Download https://doi.org/10.15468/dl.bufqq7
Reptile	Lycodon capucinus	GBIF.org (07 October 2019) GBIF Occurrence Download https://doi.org/10.15468/dl.wacojc
Reptile	Lygodactylus capensis	GBIF.org (07 October 2019) GBIF Occurrence Download https://doi.org/10.15468/dl.u6kzq9
Reptile	Lygosoma bowringii	GBIF.org (07 October 2019) GBIF Occurrence Download https://doi.org/10.15468/dl.lenecn
Reptile	Macrochelys temminckii	GBIF.org (07 October 2019) GBIF Occurrence Download https://doi.org/10.15468/dl.vvphne
Reptile	Macroprotodon brevis	GBIF.org (07 October 2019) GBIF Occurrence Download https://doi.org/10.15468/dl.ozwiye
Reptile	Macroprotodon cucullatus	GBIF.org (07 October 2019) GBIF Occurrence Download https://doi.org/10.15468/dl.wrixld
Reptile	Mauremys leprosa	GBIF.org (07 October 2019) GBIF Occurrence Download https://doi.org/10.15468/dl.3pfjq5
Reptile	Mauremys reevesii	GBIF.org (07 October 2019) GBIF Occurrence Download https://doi.org/10.15468/dl.hrqwuc
Reptile	Mediodactylus kotschyi	GBIF.org (07 October 2019) GBIF Occurrence Download https://doi.org/10.15468/dl.ilyvw7
Reptile	Melanochelys trijuga	GBIF.org (07 October 2019) GBIF Occurrence Download https://doi.org/10.15468/dl.m5bue2
Reptile	Myuchelys latisternum	GBIF.org (07 October 2019) GBIF Occurrence Download https://doi.org/10.15468/dl.mq2gha
Reptile	Nactus pelagicus	GBIF.org (07 October 2019) GBIF Occurrence Download https://doi.org/10.15468/dl.tcahkc
Reptile	Naja kaouthia	GBIF.org (07 October 2019) GBIF Occurrence Download https://doi.org/10.15468/dl.avnfb5
Reptile	Natrix maura	GBIF.org (07 October 2019) GBIF Occurrence Download https://doi.org/10.15468/dl.vaptog
Reptile	Natrix tessellata	GBIF.org (07 October 2019) GBIF Occurrence Download https://doi.org/10.15468/dl.vxkuhr
Reptile	Nerodia fasciata	GBIF.org (07 October 2019) GBIF Occurrence Download https://doi.org/10.15468/dl.104cu7
Reptile	Nerodia sipedon	GBIF.org (07 October 2019) GBIF Occurrence Download https://doi.org/10.15468/dl.72raw7
Reptile	Notechis scutatus	GBIF.org (07 October 2019) GBIF Occurrence Download https://doi.org/10.15468/dl.gbhfrn
Reptile	Opheodrys aestivus	GBIF.org (07 October 2019) GBIF Occurrence Download https://doi.org/10.15468/dl.nt6jut
Reptile	Orthriophis taeniurus	GBIF.org (07 October 2019) GBIF Occurrence Download https://doi.org/10.15468/dl.okmrpz
Reptile	Pantherophis alleghaniensis	GBIF.org (07 October 2019) GBIF Occurrence Download https://doi.org/10.15468/dl.ktomrk
Reptile	Pantherophis guttatus	GBIF.org (07 October 2019) GBIF Occurrence Download https://doi.org/10.15468/dl.7ks0ug
Reptile	Pareas margaritophorus	GBIF.org (07 October 2019) GBIF Occurrence Download https://doi.org/10.15468/dl.e7ilsb
Reptile	Pelodiscus sinensis	GBIF.org (07 October 2019) GBIF Occurrence Download https://doi.org/10.15468/dl.63vusa
Reptile	Pelusios castaneus	GBIF.org (07 October 2019) GBIF Occurrence Download https://doi.org/10.15468/dl.l5nnxg
Reptile	Pelusios subniger	GBIF.org (07 October 2019) GBIF Occurrence Download https://doi.org/10.15468/dl.fv5wi4
Reptile	Phelsuma dubia	GBIF.org (07 October 2019) GBIF Occurrence Download https://doi.org/10.15468/dl.qbwwcl
Reptile	Phelsuma lineata	GBIF.org (07 October 2019) GBIF Occurrence Download https://doi.org/10.15468/dl.32zfkv
Reptile	Phrynosoma cornutum	GBIF.org (07 October 2019) GBIF Occurrence Download https://doi.org/10.15468/dl.kuspjg
Reptile	Phyllodactylus reissii	GBIF.org (07 October 2019) GBIF Occurrence Download https://doi.org/10.15468/dl.phgqk2
Reptile	Physignathus lesueurii	GBIF.org (07 October 2019) GBIF Occurrence Download https://doi.org/10.15468/dl.umuofk
Reptile	Plestiodon inexpectatus	GBIF.org (07 October 2019) GBIF Occurrence Download https://doi.org/10.15468/dl.drgbiv
Reptile	Podarcis muralis	GBIF.org (07 October 2019) GBIF Occurrence Download https://doi.org/10.15468/dl.69phww
Reptile	Podarcis siculus	GBIF.org (07 October 2019) GBIF Occurrence Download https://doi.org/10.15468/dl.amocg2
Reptile	Podarcis vaucheri	GBIF.org (07 October 2019) GBIF Occurrence Download https://doi.org/10.15468/dl.tigmdc
Reptile	Podocnemis expansa	GBIF.org (07 October 2019) GBIF Occurrence Download https://doi.org/10.15468/dl.qiiiho
Reptile	Podocnemis vogli	GBIF.org (07 October 2019) GBIF Occurrence Download https://doi.org/10.15468/dl.zhbeeh
Reptile	Protobothrops mucrosquamatus	GBIF.org (07 October 2019) GBIF Occurrence Download https://doi.org/10.15468/dl.6ikw7e
Reptile	Psammodromus algirus	GBIF.org (07 October 2019) GBIF Occurrence Download https://doi.org/10.15468/dl.zem8iy
Reptile	Psammodromus hispanicus	GBIF.org (07 October 2019) GBIF Occurrence Download https://doi.org/10.15468/dl.abhp1a
Reptile	Pseudemys concinna	GBIF.org (07 October 2019) GBIF Occurrence Download https://doi.org/10.15468/dl.57afao
Reptile	Pseudemys nelsoni	GBIF.org (07 October 2019) GBIF Occurrence Download https://doi.org/10.15468/dl.m4n5gu
Reptile	Pseudemys rubriventris	GBIF.org (07 October 2019) GBIF Occurrence Download https://doi.org/10.15468/dl.skl2b5
Reptile	Python molurus	GBIF.org (07 October 2019) GBIF Occurrence Download https://doi.org/10.15468/dl.dwpxbl
Reptile	Python sebae	GBIF.org (07 October 2019) GBIF Occurrence Download https://doi.org/10.15468/dl.umclau
Reptile	Ramphotyphlops braminus	GBIF.org (07 October 2019) GBIF Occurrence Download https://doi.org/10.15468/dl.coywsy
Reptile	Rhinechis scalaris	GBIF.org (07 October 2019) GBIF Occurrence Download https://doi.org/10.15468/dl.dgjmho
Reptile	Salvator merianae	GBIF.org (07 October 2019) GBIF Occurrence Download https://doi.org/10.15468/dl.elg6sd
Reptile	Sceloporus occidentalis	GBIF.org (07 October 2019) GBIF Occurrence Download https://doi.org/10.15468/dl.z2wt2e
Reptile	Sceloporus undulatus	GBIF.org (07 October 2019) GBIF Occurrence Download https://doi.org/10.15468/dl.fho2nx
Reptile	Sphaerodactylus argus	GBIF.org (07 October 2019) GBIF Occurrence Download https://doi.org/10.15468/dl.xnyci6
Reptile	Sphaerodactylus elegans	GBIF.org (07 October 2019) GBIF Occurrence Download https://doi.org/10.15468/dl.knxap5
Reptile	Stellagama stellio	GBIF.org (07 October 2019) GBIF Occurrence Download https://doi.org/10.15468/dl.e2tucm
Reptile	Stigmochelys pardalis	GBIF.org (07 October 2019) GBIF Occurrence Download https://doi.org/10.15468/dl.xulxvc
Reptile	Storeria dekayi	GBIF.org (07 October 2019) GBIF Occurrence Download https://doi.org/10.15468/dl.bxq3dl
Reptile	Tantilla melanocephala	GBIF.org (07 October 2019) GBIF Occurrence Download https://doi.org/10.15468/dl.lbbcf1
Reptile	Tarentola annularis	GBIF.org (07 October 2019) GBIF Occurrence Download https://doi.org/10.15468/dl.hnwslm
Reptile	Tarentola mauritanica	GBIF.org (07 October 2019) GBIF Occurrence Download https://doi.org/10.15468/dl.0lcfjh
Reptile	Telescopus fallax	GBIF.org (07 October 2019) GBIF Occurrence Download https://doi.org/10.15468/dl.uynltv
Reptile	Testudo graeca	GBIF.org (07 October 2019) GBIF Occurrence Download https://doi.org/10.15468/dl.aju2g1
Reptile	Testudo hermanni	GBIF.org (07 October 2019) GBIF Occurrence Download https://doi.org/10.15468/dl.nlicno
Reptile	Testudo marginata	GBIF.org (07 October 2019) GBIF Occurrence Download https://doi.org/10.15468/dl.odfyna
Reptile	Thamnophis brachystoma	GBIF.org (07 October 2019) GBIF Occurrence Download https://doi.org/10.15468/dl.sx4vmt
Reptile	Tiliqua rugosa	GBIF.org (07 October 2019) GBIF Occurrence Download https://doi.org/10.15468/dl.ac0kq6
Reptile	Tiliqua scincoides	GBIF.org (07 October 2019) GBIF Occurrence Download https://doi.org/10.15468/dl.gyfczk
Reptile	Timon lepidus	GBIF.org (07 October 2019) GBIF Occurrence Download https://doi.org/10.15468/dl.kg34q1
Reptile	Trachemys scripta	GBIF.org (07 October 2019) GBIF Occurrence Download https://doi.org/10.15468/dl.flzupr
Reptile	Trachylepis aurata	GBIF.org (07 October 2019) GBIF Occurrence Download https://doi.org/10.15468/dl.aefuog
Reptile	Trachylepis quinquetaeniata	GBIF.org (07 October 2019) GBIF Occurrence Download https://doi.org/10.15468/dl.avxc2s
Reptile	Tupinambis teguixin	GBIF.org (07 October 2019) GBIF Occurrence Download https://doi.org/10.15468/dl.skmjwo
Reptile	Uta stansburiana	GBIF.org (07 October 2019) GBIF Occurrence Download https://doi.org/10.15468/dl.o70f4q
Reptile	Varanus gouldii	GBIF.org (07 October 2019) GBIF Occurrence Download https://doi.org/10.15468/dl.1p17gw
Reptile	Varanus indicus	GBIF.org (07 October 2019) GBIF Occurrence Download https://doi.org/10.15468/dl.sez6on
Reptile	Varanus niloticus	GBIF.org (07 October 2019) GBIF Occurrence Download https://doi.org/10.15468/dl.sez6on
Reptile	Varanus rosenbergi	GBIF.org (07 October 2019) GBIF Occurrence Download https://doi.org/10.15468/dl.wdueqr
Reptile	Vipera aspis	GBIF.org (07 October 2019) GBIF Occurrence Download https://doi.org/10.15468/dl.zdnzzl
Reptile	Xenochrophis vittatus	GBIF.org (07 October 2019) GBIF Occurrence Download https://doi.org/10.15468/dl.dllt41
Reptile	Zamenis longissimus	GBIF.org (07 October 2019) GBIF Occurrence Download https://doi.org/10.15468/dl.bo0zms
Bird	Acridotheres cristatellus	GBIF.org (07 October 2019) GBIF Occurrence Download https://doi.org/10.15468/dl.bx5qog
Bird	Agapornis fischeri	GBIF.org (07 October 2019) GBIF Occurrence Download https://doi.org/10.15468/dl.rvlamg
Bird	Agapornis personatus	GBIF.org (07 October 2019) GBIF Occurrence Download https://doi.org/10.15468/dl.qbnojc
Bird	Agapornis roseicollis	GBIF.org (08 October 2019) GBIF Occurrence Download https://doi.org/10.15468/dl.jhega9
Bird	Alectoris chukar	GBIF.org (08 October 2019) GBIF Occurrence Download https://doi.org/10.15468/dl.tlx5e6
Bird	Amazona viridigenalis	GBIF.org (08 October 2019) GBIF Occurrence Download https://doi.org/10.15468/dl.gfithn
Bird	Bubo virginianus	GBIF.org (08 October 2019) GBIF Occurrence Download https://doi.org/10.15468/dl.ogr2d6
Bird	Cacatua roseicapilla	GBIF.org (08 October 2019) GBIF Occurrence Download https://doi.org/10.15468/dl.jnzzsw
Bird	Callipepla californica	GBIF.org (08 October 2019) GBIF Occurrence Download https://doi.org/10.15468/dl.kjfplf
Bird	Callipepla gambelii	GBIF.org (08 October 2019) GBIF Occurrence Download https://doi.org/10.15468/dl.qkwaf0
Bird	Cardinalis cardinalis	GBIF.org (08 October 2019) GBIF Occurrence Download https://doi.org/10.15468/dl.vgzfmb
Bird	Carduelis flammea	GBIF.org (09 October 2019) GBIF Occurrence Download https://doi.org/10.15468/dl.lucigu
Bird	Carpodacus mexicanus	GBIF.org (09 October 2019) GBIF Occurrence Download https://doi.org/10.15468/dl.xmx2a0
Bird	Dacelo novaeguineae	GBIF.org (10 October 2019) GBIF Occurrence Download https://doi.org/10.15468/dl.kglcan
Bird	Estrilda melpoda	GBIF.org (10 October 2019) GBIF Occurrence Download https://doi.org/10.15468/dl.xrqfw7
Bird	Estrilda troglodytes	GBIF.org (10 October 2019) GBIF Occurrence Download https://doi.org/10.15468/dl.vjqktm
Bird	Garrulax canorus	GBIF.org (10 October 2019) GBIF Occurrence Download https://doi.org/10.15468/dl.l1gckt
Bird	Geopelia cuneata	GBIF.org (10 October 2019) GBIF Occurrence Download https://doi.org/10.15468/dl.9u4w9a
Bird	Lagopus leucura	GBIF.org (11 October 2019) GBIF Occurrence Download https://doi.org/10.15468/dl.jw0iy9
Bird	Leiothrix lutea	GBIF.org (11 October 2019) GBIF Occurrence Download https://doi.org/10.15468/dl.8zfqr2
Bird	Leucosarcia melanoleuca	GBIF.org (11 October 2019) GBIF Occurrence Download https://doi.org/10.15468/dl.c8trck
Bird	Lonchura cucullata	GBIF.org (11 October 2019) GBIF Occurrence Download https://doi.org/10.15468/dl.hbymzg
Bird	Melopsittacus undulatus	GBIF.org (11 October 2019) GBIF Occurrence Download https://doi.org/10.15468/dl.px8u87
Bird	Myiopsitta monachus	GBIF.org (11 October 2019) GBIF Occurrence Download https://doi.org/10.15468/dl.qnmdhr
Bird	Porphyrio porphyrio	GBIF.org (10 October 2019) GBIF Occurrence Download https://doi.org/10.15468/dl.7bpuvj
Bird	Pycnonotus sinensis	GBIF.org (10 October 2019) GBIF Occurrence Download https://doi.org/10.15468/dl.uzuxkk
Bird	Stigmatopelia chinensis	GBIF.org (10 October 2019) GBIF Occurrence Download https://doi.org/10.15468/dl.seg88s
Bird	Taeniopygia guttata	GBIF.org (10 October 2019) GBIF Occurrence Download https://doi.org/10.15468/dl.mjgui7
Bird	Zenaida macroura	GBIF.org (09 October 2019) GBIF Occurrence Download https://doi.org/10.15468/dl.r1klmw
Bird	Zosterops lateralis	GBIF.org (09 October 2019) GBIF Occurrence Download https://doi.org/10.15468/dl.wbbcmx
Mammal	Acomys cahirinus	GBIF.org (09 October 2019) GBIF Occurrence Download https://doi.org/10.15468/dl.asqegm
Mammal	Alces alces	GBIF.org (09 October 2019) GBIF Occurrence Download https://doi.org/10.15468/dl.3wnzyo
Mammal	Ammotragus lervia	GBIF.org (09 October 2019) GBIF Occurrence Download https://doi.org/10.15468/dl.5lvxgs
Mammal	Antilocapra americana	GBIF.org (09 October 2019) GBIF Occurrence Download https://doi.org/10.15468/dl.voehua
Mammal	Antilope cervicapra	GBIF.org (09 October 2019) GBIF Occurrence Download https://doi.org/10.15468/dl.stnxy5
Mammal	Apodemus sylvaticus	GBIF.org (09 October 2019) GBIF Occurrence Download https://doi.org/10.15468/dl.wlagqh
Mammal	Atlantoxerus getulus	GBIF.org (09 October 2019) GBIF Occurrence Download https://doi.org/10.15468/dl.hvexct
Mammal	Axis axis	GBIF.org (09 October 2019) GBIF Occurrence Download https://doi.org/10.15468/dl.7ibjia
Mammal	Axis porcinus	GBIF.org (09 October 2019) GBIF Occurrence Download https://doi.org/10.15468/dl.br5z3d
Mammal	Bettongia gaimardi	GBIF.org (09 October 2019) GBIF Occurrence Download https://doi.org/10.15468/dl.xcira5
Mammal	Bettongia lesueur	GBIF.org (09 October 2019) GBIF Occurrence Download https://doi.org/10.15468/dl.zv0wns
Mammal	Bettongia penicillata	GBIF.org (09 October 2019) GBIF Occurrence Download https://doi.org/10.15468/dl.vxoont
Mammal	Bos taurus	GBIF.org (09 October 2019) GBIF Occurrence Download https://doi.org/10.15468/dl.fdsqjr
Mammal	Boselaphus tragocamelus	GBIF.org (09 October 2019) GBIF Occurrence Download https://doi.org/10.15468/dl.aijw09
Mammal	Bubalus bubalis	GBIF.org (09 October 2019) GBIF Occurrence Download https://doi.org/10.15468/dl.qmleiq
Mammal	Callithrix jacchus	GBIF.org (09 October 2019) GBIF Occurrence Download https://doi.org/10.15468/dl.w4f2ae
Mammal	Callosciurus finlaysonii	GBIF.org (09 October 2019) GBIF Occurrence Download https://doi.org/10.15468/dl.cmjyt7
Mammal	Camelus dromedarius	GBIF.org (09 October 2019) GBIF Occurrence Download https://doi.org/10.15468/dl.bnvmrq
Mammal	Capra hircus	GBIF.org (09 October 2019) GBIF Occurrence Download https://doi.org/10.15468/dl.kzywji
Mammal	Capreolus capreolus	GBIF.org (09 October 2019) GBIF Occurrence Download https://doi.org/10.15468/dl.26c3se
Mammal	Castor canadensis	GBIF.org (09 October 2019) GBIF Occurrence Download https://doi.org/10.15468/dl.rukya8
Mammal	Cavia porcellus	GBIF.org (09 October 2019) GBIF Occurrence Download https://doi.org/10.15468/dl.67nzqa
Mammal	Cebus albifrons	GBIF.org (09 October 2019) GBIF Occurrence Download https://doi.org/10.15468/dl.hp5ah2
Mammal	Cercopithecus mona	GBIF.org (09 October 2019) GBIF Occurrence Download https://doi.org/10.15468/dl.wtsbrn
Mammal	Cervus elaphus	GBIF.org (09 October 2019) GBIF Occurrence Download https://doi.org/10.15468/dl.3vj3zb
Mammal	Cervus nippon	GBIF.org (09 October 2019) GBIF Occurrence Download https://doi.org/10.15468/dl.plb38r
Mammal	Cervus timorensis	GBIF.org (09 October 2019) GBIF Occurrence Download https://doi.org/10.15468/dl.ovend6
Mammal	Chlorocebus aethiops	GBIF.org (09 October 2019) GBIF Occurrence Download https://doi.org/10.15468/dl.etouxh
Mammal	Civettictis civetta	GBIF.org (09 October 2019) GBIF Occurrence Download https://doi.org/10.15468/dl.wetrc0
Mammal	Crocidura russula	GBIF.org (09 October 2019) GBIF Occurrence Download https://doi.org/10.15468/dl.gfiltx
Mammal	Crocidura suaveolens	GBIF.org (09 October 2019) GBIF Occurrence Download https://doi.org/10.15468/dl.g4k9o2
Mammal	Cynomys ludovicianus	GBIF.org (09 October 2019) GBIF Occurrence Download https://doi.org/10.15468/dl.abrlpc
Mammal	Dama dama	GBIF.org (09 October 2019) GBIF Occurrence Download https://doi.org/10.15468/dl.zrmhof
Mammal	Dasyprocta leporina	GBIF.org (09 October 2019) GBIF Occurrence Download https://doi.org/10.15468/dl.84uaeg
Mammal	Didelphis marsupialis	GBIF.org (09 October 2019) GBIF Occurrence Download https://doi.org/10.15468/dl.oomnng
Mammal	Dipodomys ordii	GBIF.org (09 October 2019) GBIF Occurrence Download https://doi.org/10.15468/dl.1zeiyx
Mammal	Eliomys quercinus	GBIF.org (09 October 2019) GBIF Occurrence Download https://doi.org/10.15468/dl.vwmoeh
Mammal	Equus asinus	GBIF.org (09 October 2019) GBIF Occurrence Download https://doi.org/10.15468/dl.gbgoop
Mammal	Equus caballus	GBIF.org (09 October 2019) GBIF Occurrence Download https://doi.org/10.15468/dl.awmkf8
Mammal	Erinaceus concolor	GBIF.org (09 October 2019) GBIF Occurrence Download https://doi.org/10.15468/dl.y8wuft
Mammal	Erinaceus europaeus	GBIF.org (09 October 2019) GBIF Occurrence Download https://doi.org/10.15468/dl.2amw0z
Mammal	Erythrocebus patas	GBIF.org (09 October 2019) GBIF Occurrence Download https://doi.org/10.15468/dl.0zjla6
Mammal	Felis catus	GBIF.org (09 October 2019) GBIF Occurrence Download https://doi.org/10.15468/dl.aow7zq
Mammal	Felis silvestris	GBIF.org (09 October 2019) GBIF Occurrence Download https://doi.org/10.15468/dl.hdiutk
Mammal	Genetta genetta	GBIF.org (09 October 2019) GBIF Occurrence Download https://doi.org/10.15468/dl.qlzzv4
Mammal	Glis glis	GBIF.org (08 October 2019) GBIF Occurrence Download https://doi.org/10.15468/dl.euxe3s
Mammal	Hemiechinus auritus	GBIF.org (08 October 2019) GBIF Occurrence Download https://doi.org/10.15468/dl.7gvvzi
Mammal	Herpestes edwardsi	GBIF.org (08 October 2019) GBIF Occurrence Download https://doi.org/10.15468/dl.fwxk96
Mammal	Herpestes ichneumon	GBIF.org (08 October 2019) GBIF Occurrence Download https://doi.org/10.15468/dl.ozkfwg
Mammal	Herpestes javanicus	GBIF.org (08 October 2019) GBIF Occurrence Download https://doi.org/10.15468/dl.ba0nig
Mammal	Hydropotes inermis	GBIF.org (08 October 2019) GBIF Occurrence Download https://doi.org/10.15468/dl.yxzabs
Mammal	Hystrix cristata	GBIF.org (08 October 2019) GBIF Occurrence Download https://doi.org/10.15468/dl.agedjp
Mammal	Lama glama	GBIF.org (08 October 2019) GBIF Occurrence Download https://doi.org/10.15468/dl.iq2zt7
Mammal	Lasiorhinus latifrons	GBIF.org (08 October 2019) GBIF Occurrence Download https://doi.org/10.15468/dl.6rn1tt
Mammal	Leporillus conditor	GBIF.org (08 October 2019) GBIF Occurrence Download https://doi.org/10.15468/dl.2k0yt0
Mammal	Lepus americanus	GBIF.org (08 October 2019) GBIF Occurrence Download https://doi.org/10.15468/dl.wjwndj
Mammal	Lepus arcticus	GBIF.org (08 October 2019) GBIF Occurrence Download https://doi.org/10.15468/dl.k4hjbx
Mammal	Lepus californicus	GBIF.org (08 October 2019) GBIF Occurrence Download https://doi.org/10.15468/dl.ued0l3
Mammal	Lepus capensis	GBIF.org (08 October 2019) GBIF Occurrence Download https://doi.org/10.15468/dl.wp0wpk
Mammal	Lepus europaeus	GBIF.org (08 October 2019) GBIF Occurrence Download https://doi.org/10.15468/dl.oeligu
Mammal	Lepus granatensis	GBIF.org (08 October 2019) GBIF Occurrence Download https://doi.org/10.15468/dl.gjef1o
Mammal	Lepus nigricollis	GBIF.org (08 October 2019) GBIF Occurrence Download https://doi.org/10.15468/dl.ioypna
Mammal	Lepus timidus	GBIF.org (08 October 2019) GBIF Occurrence Download https://doi.org/10.15468/dl.dpq0op
Mammal	Lycalopex griseus	GBIF.org (08 October 2019) GBIF Occurrence Download https://doi.org/10.15468/dl.hc9ndr
Mammal	Macaca fascicularis	GBIF.org (08 October 2019) GBIF Occurrence Download https://doi.org/10.15468/dl.cwfvj6
Mammal	Macaca mulatta	GBIF.org (08 October 2019) GBIF Occurrence Download https://doi.org/10.15468/dl.zeeutu
Mammal	Macropus eugenii	GBIF.org (08 October 2019) GBIF Occurrence Download https://doi.org/10.15468/dl.1xclaq
Mammal	Macropus fuliginosus	GBIF.org (08 October 2019) GBIF Occurrence Download https://doi.org/10.15468/dl.vd3jnd
Mammal	Macropus giganteus	GBIF.org (08 October 2019) GBIF Occurrence Download https://doi.org/10.15468/dl.botwqw
Mammal	Macropus parma	GBIF.org (08 October 2019) GBIF Occurrence Download https://doi.org/10.15468/dl.0ln2zn
Mammal	Macropus rufogriseus	GBIF.org (08 October 2019) GBIF Occurrence Download https://doi.org/10.15468/dl.j7emwo
Mammal	Marmota bobak	GBIF.org (08 October 2019) GBIF Occurrence Download https://doi.org/10.15468/dl.yqwv5k
Mammal	Martes foina	GBIF.org (08 October 2019) GBIF Occurrence Download https://doi.org/10.15468/dl.gtdsql
Mammal	Martes martes	GBIF.org (08 October 2019) GBIF Occurrence Download https://doi.org/10.15468/dl.105nq3
Mammal	Meles meles	GBIF.org (08 October 2019) GBIF Occurrence Download https://doi.org/10.15468/dl.cpekfp
Mammal	Mephitis mephitis	GBIF.org (08 October 2019) GBIF Occurrence Download https://doi.org/10.15468/dl.uape3p
Mammal	Micromys minutus	GBIF.org (08 October 2019) GBIF Occurrence Download https://doi.org/10.15468/dl.uux4hi
Mammal	Microtus arvalis	GBIF.org (08 October 2019) GBIF Occurrence Download https://doi.org/10.15468/dl.dmz0qx
Mammal	Microtus levis	GBIF.org (08 October 2019) GBIF Occurrence Download https://doi.org/10.15468/dl.gm5pxr
Mammal	Muntiacus reevesi	GBIF.org (08 October 2019) GBIF Occurrence Download https://doi.org/10.15468/dl.3ym56u
Mammal	Mus musculus	GBIF.org (08 October 2019) GBIF Occurrence Download https://doi.org/10.15468/dl.cdjzkc
Mammal	Muscardinus avellanarius	GBIF.org (08 October 2019) GBIF Occurrence Download https://doi.org/10.15468/dl.yfuefq
Mammal	Mustela erminea	GBIF.org (08 October 2019) GBIF Occurrence Download https://doi.org/10.15468/dl.tova1n
Mammal	Mustela lutreola	GBIF.org (08 October 2019) GBIF Occurrence Download https://doi.org/10.15468/dl.ryfzaj
Mammal	Mustela nivalis	GBIF.org (08 October 2019) GBIF Occurrence Download https://doi.org/10.15468/dl.fl6lle
Mammal	Mustela putorius	GBIF.org (08 October 2019) GBIF Occurrence Download https://doi.org/10.15468/dl.hvvndv
Mammal	Mustela sibirica	GBIF.org (08 October 2019) GBIF Occurrence Download https://doi.org/10.15468/dl.ui0odx
Mammal	Myocastor coypus	GBIF.org (08 October 2019) GBIF Occurrence Download https://doi.org/10.15468/dl.jtt5vk
Mammal	Myodes glareolus	GBIF.org (08 October 2019) GBIF Occurrence Download https://doi.org/10.15468/dl.kkoosx
Mammal	Myodes rutilus	GBIF.org (08 October 2019) GBIF Occurrence Download https://doi.org/10.15468/dl.sgegin
Mammal	Nasua nasua	GBIF.org (08 October 2019) GBIF Occurrence Download https://doi.org/10.15468/dl.rpyc4b
Mammal	Neovison vison	GBIF.org (08 October 2019) GBIF Occurrence Download https://doi.org/10.15468/dl.5zuc95
Mammal	Nyctereutes procyonoides	GBIF.org (08 October 2019) GBIF Occurrence Download https://doi.org/10.15468/dl.dkspie
Mammal	Odocoileus hemionus	GBIF.org (08 October 2019) GBIF Occurrence Download https://doi.org/10.15468/dl.nchw9t
Mammal	Odocoileus virginianus	GBIF.org (08 October 2019) GBIF Occurrence Download https://doi.org/10.15468/dl.hpujxu
Mammal	Ondatra zibethicus	GBIF.org (08 October 2019) GBIF Occurrence Download https://doi.org/10.15468/dl.hnfgyi
Mammal	Oreamnos americanus	GBIF.org (08 October 2019) GBIF Occurrence Download https://doi.org/10.15468/dl.peuc1p
Mammal	Ornithorhynchus anatinus	GBIF.org (08 October 2019) GBIF Occurrence Download https://doi.org/10.15468/dl.ssjotw
Mammal	Oryctolagus cuniculus	GBIF.org (08 October 2019) GBIF Occurrence Download https://doi.org/10.15468/dl.acjmak
Mammal	Ovis ammon	GBIF.org (08 October 2019) GBIF Occurrence Download https://doi.org/10.15468/dl.zes9qr
Mammal	Ovis aries	GBIF.org (08 October 2019) GBIF Occurrence Download https://doi.org/10.15468/dl.isz0az
Mammal	Ovis canadensis	GBIF.org (08 October 2019) GBIF Occurrence Download https://doi.org/10.15468/dl.xxyeco
Mammal	Paguma larvata	GBIF.org (08 October 2019) GBIF Occurrence Download https://doi.org/10.15468/dl.jxk5na
Mammal	Pecari tajacu	GBIF.org (08 October 2019) GBIF Occurrence Download https://doi.org/10.15468/dl.cxjobr
Mammal	Peromyscus maniculatus	GBIF.org (08 October 2019) GBIF Occurrence Download https://doi.org/10.15468/dl.pwust2
Mammal	Petaurus breviceps	GBIF.org (08 October 2019) GBIF Occurrence Download https://doi.org/10.15468/dl.4jt8nl
Mammal	Petrogale lateralis	GBIF.org (08 October 2019) GBIF Occurrence Download https://doi.org/10.15468/dl.ydsemd
Mammal	Petrogale penicillata	GBIF.org (08 October 2019) GBIF Occurrence Download https://doi.org/10.15468/dl.lgpakz
Mammal	Phalanger orientalis	GBIF.org (08 October 2019) GBIF Occurrence Download https://doi.org/10.15468/dl.zflhbc
Mammal	Phascolarctos cinereus	GBIF.org (08 October 2019) GBIF Occurrence Download https://doi.org/10.15468/dl.ghr9ij
Mammal	Procyon lotor	GBIF.org (08 October 2019) GBIF Occurrence Download https://doi.org/10.15468/dl.xdokuk
Mammal	Pseudocheirus peregrinus	GBIF.org (08 October 2019) GBIF Occurrence Download https://doi.org/10.15468/dl.ecxxtl
Mammal	Puma yagouaroundi	GBIF.org (08 October 2019) GBIF Occurrence Download https://doi.org/10.15468/dl.ejgr13
Mammal	Rangifer tarandus	GBIF.org (08 October 2019) GBIF Occurrence Download https://doi.org/10.15468/dl.txiqj2
Mammal	Rattus exulans	GBIF.org (08 October 2019) GBIF Occurrence Download https://doi.org/10.15468/dl.acgo6a
Mammal	Rattus norvegicus	GBIF.org (08 October 2019) GBIF Occurrence Download https://doi.org/10.15468/dl.gt5nny
Mammal	Rattus praetor	GBIF.org (08 October 2019) GBIF Occurrence Download https://doi.org/10.15468/dl.5tszu1
Mammal	Rattus rattus	GBIF.org (08 October 2019) GBIF Occurrence Download https://doi.org/10.15468/dl.0vwc71
Mammal	Rattus tanezumi	GBIF.org (08 October 2019) GBIF Occurrence Download https://doi.org/10.15468/dl.64rr6r
Mammal	Rupicapra rupicapra	GBIF.org (08 October 2019) GBIF Occurrence Download https://doi.org/10.15468/dl.hpieyp
Mammal	Rusa timorensis	GBIF.org (08 October 2019) GBIF Occurrence Download https://doi.org/10.15468/dl.leomub
Mammal	Rusa unicolor	GBIF.org (08 October 2019) GBIF Occurrence Download https://doi.org/10.15468/dl.zjvh6i
Mammal	Saimiri sciureus	GBIF.org (08 October 2019) GBIF Occurrence Download https://doi.org/10.15468/dl.wyvdww
Mammal	Sciurus aureogaster	GBIF.org (08 October 2019) GBIF Occurrence Download https://doi.org/10.15468/dl.yssvgx
Mammal	Sciurus carolinensis	GBIF.org (08 October 2019) GBIF Occurrence Download https://doi.org/10.15468/dl.xtm4et
Mammal	Sciurus niger	GBIF.org (08 October 2019) GBIF Occurrence Download https://doi.org/10.15468/dl.3iai0u
Mammal	Sciurus vulgaris	GBIF.org (08 October 2019) GBIF Occurrence Download https://doi.org/10.15468/dl.tnkbkt
Mammal	Sorex minutus	GBIF.org (08 October 2019) GBIF Occurrence Download https://doi.org/10.15468/dl.fqv56d
Mammal	Spilocuscus maculatus	GBIF.org (08 October 2019) GBIF Occurrence Download https://doi.org/10.15468/dl.syfyos
Mammal	Suncus etruscus	GBIF.org (08 October 2019) GBIF Occurrence Download https://doi.org/10.15468/dl.y1cz9p
Mammal	Suncus murinus	GBIF.org (08 October 2019) GBIF Occurrence Download https://doi.org/10.15468/dl.g6jdey
Mammal	Sus scrofa	GBIF.org (08 October 2019) GBIF Occurrence Download https://doi.org/10.15468/dl.t8egkx
Mammal	Sylvilagus floridanus	GBIF.org (08 October 2019) GBIF Occurrence Download https://doi.org/10.15468/dl.bizeop
Mammal	Sylvilagus transitionalis	GBIF.org (08 October 2019) GBIF Occurrence Download https://doi.org/10.15468/dl.2qqoek
Mammal	Tachyglossus aculeatus	GBIF.org (08 October 2019) GBIF Occurrence Download https://doi.org/10.15468/dl.hsagmy
Mammal	Talpa europaea	GBIF.org (08 October 2019) GBIF Occurrence Download https://doi.org/10.15468/dl.pfwc4t
Mammal	Tamias sibiricus	GBIF.org (08 October 2019) GBIF Occurrence Download https://doi.org/10.15468/dl.h3xyeo
Mammal	Tamias striatus	GBIF.org (08 October 2019) GBIF Occurrence Download https://doi.org/10.15468/dl.ouodak
Mammal	Tamias townsendii	GBIF.org (08 October 2019) GBIF Occurrence Download https://doi.org/10.15468/dl.cwhecq
Mammal	Tamiasciurus hudsonicus	GBIF.org (08 October 2019) GBIF Occurrence Download https://doi.org/10.15468/dl.rjto4n
Mammal	Tayassu pecari	GBIF.org (08 October 2019) GBIF Occurrence Download https://doi.org/10.15468/dl.usle7q
Mammal	Tenrec ecaudatus	GBIF.org (08 October 2019) GBIF Occurrence Download https://doi.org/10.15468/dl.wajiic
Mammal	Trichosurus vulpecula	GBIF.org (08 October 2019) GBIF Occurrence Download https://doi.org/10.15468/dl.gidtbg
Mammal	Varecia variegata	GBIF.org (08 October 2019) GBIF Occurrence Download https://doi.org/10.15468/dl.hsmuox
Mammal	Viverra tangalunga	GBIF.org (08 October 2019) GBIF Occurrence Download https://doi.org/10.15468/dl.8dvccx
Mammal	Viverra zibetha	GBIF.org (08 October 2019) GBIF Occurrence Download https://doi.org/10.15468/dl.mfmqgv
Mammal	Viverricula indica	GBIF.org (08 October 2019) GBIF Occurrence Download https://doi.org/10.15468/dl.ytpvh6
Mammal	Vulpes lagopus	GBIF.org (08 October 2019) GBIF Occurrence Download https://doi.org/10.15468/dl.6dprks
Mammal	Vulpes vulpes	GBIF.org (08 October 2019) GBIF Occurrence Download https://doi.org/10.15468/dl.tlagpx
Mammal	Wallabia bicolor	GBIF.org (08 October 2019) GBIF Occurrence Download https://doi.org/10.15468/dl.rflx4m
Arachnida	Dysdera crocata	GBIF.org (12 February 2019) GBIF Occurrence Download https://doi.org/10.15468/dl.wstex3
Arachnida	Linyphia triangularis	GBIF.org (12 February 2019) GBIF Occurrence Download https://doi.org/10.15468/dl.oqgaj7
Arachnida	Raoiella indica	GBIF.org (12 February 2019) GBIF Occurrence Download https://doi.org/10.15468/dl.rayks3
Arachnida	Varroa destructor	GBIF.org (12 February 2019) GBIF Occurrence Download https://doi.org/10.15468/dl.9l45p9
Branchiopoda	Daphnia lumholtzi	GBIF.org (12 February 2019) GBIF Occurrence Download https://doi.org/10.15468/dl.nspmkb
Chilopoda	Scolopendra morsitans	GBIF.org (12 February 2019) GBIF Occurrence Download https://doi.org/10.15468/dl.nvsnk0
Dipolopoda	Cylindroiulus latestriatus	GBIF.org (12 February 2019) GBIF Occurrence Download https://doi.org/10.15468/dl.7xocta
Malacostraca	Porcellio scaber	GBIF.org (16 February 2019) GBIF Occurrence Download https://doi.org/10.15468/dl.gsd4s5
Malacostraca	Sphaeroma quoianum	GBIF.org (20 March 2019) GBIF Occurrence Download https://doi.org/10.15468/dl.cvzfkw
Gastropoda	Euglandina rosea	GBIF.org (11 February 2019) GBIF Occurrence Download https://doi.org/10.15468/dl.yidz9c
Gastropoda	Achatina fulica	GBIF.org (11 February 2019) GBIF Occurrence Download https://doi.org/10.15468/dl.dhni3f
Gastropoda	Helix aspersa	GBIF.org (11 February 2019) GBIF Occurrence Download https://doi.org/10.15468/dl.dtopj5
Insecta	Dendroctonus valens	GBIF.org (14 February 2019) GBIF Occurrence Download https://doi.org/10.15468/dl.i1jhwv
Insecta	Dendrolimus sibiricus	GBIF.org (14 February 2019) GBIF Occurrence Download https://doi.org/10.15468/dl.hcknk4
Insecta	Diaphorina citri	GBIF.org (14 February 2019) GBIF Occurrence Download https://doi.org/10.15468/dl.ygqwlm
Insecta	Gonipterus scutellatus	GBIF.org (14 February 2019) GBIF Occurrence Download https://doi.org/10.15468/dl.mumbmn
Insecta	Harmonia axyridis	GBIF.org (14 February 2019) GBIF Occurrence Download https://doi.org/10.15468/dl.dd6z5b
Insecta	Homalodisca vitripennis	GBIF.org (14 February 2019) GBIF Occurrence Download https://doi.org/10.15468/dl.ai6ihh
Insecta	Hylastes ater	GBIF.org (14 February 2019) GBIF Occurrence Download https://doi.org/10.15468/dl.a8sulu
Insecta	Hyphantria cunea	GBIF.org (14 February 2019) GBIF Occurrence Download https://doi.org/10.15468/dl.nc5x2v
Insecta	Hypogastura purpurescens	GBIF.org (14 February 2019) GBIF Occurrence Download https://doi.org/10.15468/dl.dwwm6z
Insecta	Hypogastura viatica	GBIF.org (14 February 2019) GBIF Occurrence Download https://doi.org/10.15468/dl.416xpn
Insecta	Icerya purchasi	GBIF.org (14 February 2019) GBIF Occurrence Download https://doi.org/10.15468/dl.lqvt6e
Insecta	Ips typographus	GBIF.org (14 February 2019) GBIF Occurrence Download https://doi.org/10.15468/dl.cn0gk1
Insecta	Lasius neglectus	GBIF.org (14 February 2019) GBIF Occurrence Download https://doi.org/10.15468/dl.rjogua
Insecta	Linepithema humile	GBIF.org (14 February 2019) GBIF Occurrence Download https://doi.org/10.15468/dl.wfrnfu
Insecta	Lymantria dispar	GBIF.org (14 February 2019) GBIF Occurrence Download https://doi.org/10.15468/dl.taj4j5
Insecta	Maconellicoccus hirsutus	GBIF.org (15 February 2019) GBIF Occurrence Download https://doi.org/10.15468/dl.lwubm3
Insecta	Monomorium destructor	GBIF.org (15 February 2019) GBIF Occurrence Download https://doi.org/10.15468/dl.mrduwv
Insecta	Monomorium floricola	GBIF.org (15 February 2019) GBIF Occurrence Download https://doi.org/10.15468/dl.pdkyr7
Insecta	Monomorium pharaonis	GBIF.org (15 February 2019) GBIF Occurrence Download https://doi.org/10.15468/dl.0bc7ht
Insecta	Myrmica rubra	GBIF.org (15 February 2019) GBIF Occurrence Download https://doi.org/10.15468/dl.r58srm
Insecta	Ochlerotatus japonicus japonicus	GBIF.org (15 February 2019) GBIF Occurrence Download https://doi.org/10.15468/dl.sx3trq
Insecta	Orthotomicus erosus	GBIF.org (15 February 2019) GBIF Occurrence Download https://doi.org/10.15468/dl.myypt8
Insecta	Oryctes rhinoceros	GBIF.org (15 February 2019) GBIF Occurrence Download https://doi.org/10.15468/dl.xxyxv4
Insecta	Acromyrmex octospinosus	GBIF.org (12 February 2019) GBIF Occurrence Download https://doi.org/10.15468/dl.hhyfxk
Insecta	Adelges piceae	GBIF.org (12 February 2019) GBIF Occurrence Download https://doi.org/10.15468/dl.mcfdjf
Insecta	Adelges tsugae	GBIF.org (12 February 2019) GBIF Occurrence Download https://doi.org/10.15468/dl.aw1637
Insecta	Aedes aegypti	GBIF.org (12 February 2019) GBIF Occurrence Download https://doi.org/10.15468/dl.uwuhg1
Insecta	Aedes albopictus	GBIF.org (13 February 2019) GBIF Occurrence Download https://doi.org/10.15468/dl.emdirw
Insecta	Agrilus planipennis	GBIF.org (13 February 2019) GBIF Occurrence Download https://doi.org/10.15468/dl.zkjojl
Insecta	Anopheles quadrimaculatus	GBIF.org (13 February 2019) GBIF Occurrence Download https://doi.org/10.15468/dl.fefwrs
Insecta	Anoplolepis gracilipes	GBIF.org (13 February 2019) GBIF Occurrence Download https://doi.org/10.15468/dl.4rn4cn
Insecta	Anoplophora chinensis	GBIF.org (13 February 2019) GBIF Occurrence Download https://doi.org/10.15468/dl.nkqexc
Insecta	Anoplophora glabripennis	GBIF.org (13 February 2019) GBIF Occurrence Download https://doi.org/10.15468/dl.welmbp
Insecta	Anthonomus grandis	GBIF.org (13 February 2019) GBIF Occurrence Download https://doi.org/10.15468/dl.jzroon
Insecta	Apis mellifera scutellata	GBIF.org (13 February 2019) GBIF Occurrence Download https://doi.org/10.15468/dl.hkghjs
Insecta	Aulacaspis yasumatsui	GBIF.org (14 February 2019) GBIF Occurrence Download https://doi.org/10.15468/dl.fp2se7
Insecta	Bactrocera tryoni	GBIF.org (14 February 2019) GBIF Occurrence Download https://doi.org/10.15468/dl.skjf8r
Insecta	Bemisia tabaci	GBIF.org (14 February 2019) GBIF Occurrence Download https://doi.org/10.15468/dl.kbg4qt
Insecta	Brontispa longissima	GBIF.org (14 February 2019) GBIF Occurrence Download https://doi.org/10.15468/dl.ohq34b
Insecta	Cactoblastis cactorum	GBIF.org (14 February 2019) GBIF Occurrence Download https://doi.org/10.15468/dl.zdqura
Insecta	Calliphora vicina	GBIF.org (14 February 2019) GBIF Occurrence Download https://doi.org/10.15468/dl.he34cf
Insecta	Ceratitis capitata	GBIF.org (14 February 2019) GBIF Occurrence Download https://doi.org/10.15468/dl.qxeuxr
Insecta	Cinara cupressi	GBIF.org (14 February 2019) GBIF Occurrence Download https://doi.org/10.15468/dl.mwip58
Insecta	Coptotermes formosanus	GBIF.org (14 February 2019) GBIF Occurrence Download https://doi.org/10.15468/dl.tfojz1
Insecta	Cryptococcus fagisuga	GBIF.org (14 February 2019) GBIF Occurrence Download https://doi.org/10.15468/dl.ccnjrh
Insecta	Paratrechina longicornis	GBIF.org (15 February 2019) GBIF Occurrence Download https://doi.org/10.15468/dl.hmd5yv
Insecta	Pheidole megacephala	GBIF.org (15 February 2019) GBIF Occurrence Download https://doi.org/10.15468/dl.a020zw
Insecta	Polistes chinensis	GBIF.org (15 February 2019) GBIF Occurrence Download https://doi.org/10.15468/dl.4tki2o
Insecta	Quadrastichus erythrinae	GBIF.org (15 February 2019) GBIF Occurrence Download https://doi.org/10.15468/dl.vf58id
Insecta	Scyphophorus acupunctatus	GBIF.org (15 February 2019) GBIF Occurrence Download https://doi.org/10.15468/dl.9lhbsq
Insecta	Sirex noctilio	GBIF.org (15 February 2019) GBIF Occurrence Download https://doi.org/10.15468/dl.8nncfo
Insecta	Solenopsis geminata	GBIF.org (15 February 2019) GBIF Occurrence Download https://doi.org/10.15468/dl.i78dza
Insecta	Solenopsis invicta	GBIF.org (15 February 2019) GBIF Occurrence Download https://doi.org/10.15468/dl.2eu2gt
Insecta	Tapinoma melanocephalum	GBIF.org (15 February 2019) GBIF Occurrence Download https://doi.org/10.15468/dl.tlh2rt
Insecta	Technomyrmex albipes	GBIF.org (15 February 2019) GBIF Occurrence Download https://doi.org/10.15468/dl.rn6pvv
Insecta	Tetropium fuscum	GBIF.org (15 February 2019) GBIF Occurrence Download https://doi.org/10.15468/dl.hifp6y
Insecta	Tomicus piniperda	GBIF.org (15 February 2019) GBIF Occurrence Download https://doi.org/10.15468/dl.uiavr8
Insecta	Trogoderma granarium	GBIF.org (15 February 2019) GBIF Occurrence Download https://doi.org/10.15468/dl.bcclij
Insecta	Vespula vulgaris	GBIF.org (16 February 2019) GBIF Occurrence Download https://doi.org/10.15468/dl.st9doy
Insecta	Xylosandrus compactus	GBIF.org (16 February 2019) GBIF Occurrence Download https://doi.org/10.15468/dl.sptgtl
Insecta	Vespa velutina nigrithorax	GBIF.org (16 February 2019) GBIF Occurrence Download https://doi.org/10.15468/dl.r9gt8b
Insecta	Vespula germanica	GBIF.org (16 February 2019) GBIF Occurrence Download https://doi.org/10.15468/dl.rbuctw
Insecta	Vespula pensylvanica	GBIF.org (16 February 2019) GBIF Occurrence Download https://doi.org/10.15468/dl.hsnb1u
Insecta	Wasmannia auropunctata	GBIF.org (16 February 2019) GBIF Occurrence Download https://doi.org/10.15468/dl.holhua
